# Supplementary material for: Chromosome-scale and haplotype-resolved genome assembly of a tetraploid potato cultivar
Source: Nat Genet. 2022 Mar 3;54(3):342–8. doi: 10.1038/s41588-022-01015-0 (PMC8920897; doi:10.1038/s41588-022-01015-0)
Supplement: Supplementary file 4 — Supplementary Tables 1–14: 1. Overview of sequencing data; 2. Gene annotation in Otava (with comparisons to DM and RH); 3. Summary on BUSCO evaluation for assemblies and annotations (with comparisons to existing assemblies); 4. Number and size of noncoding RNA; 5. Repeat statistics; 6. Statistics on rDNA; 7. Potentially collapsed 18,534 SNPs at IBD regions; 8. Enrichment of TE among structural variations (SV); 9. Large structural variations between the four haplotypes of each chromosome; 10. PAVs in R genes; 11. Statistics of 1,219 differentially expressed genes; 12. Enrichment analysis of 1,219 differentially expressed genes; 13. Statistics on (significantly) negative correlation of methylation and expression of 327 genes; 14. Statistics on negative (but nonsignificant) correlation of methylation and expression of 735 genes. [file 41588_2022_1015_MOESM4_ESM.xlsx]

## Sheet: Suppl_Table_1
Supplementary Table 1 Overview of sequencing data
Sequencing data type	Cultivar	Tissue	Read (P: pair) number		Size in Gb	Exp. Coverage (of haploid genome size 843.7 Mb)	Percentage of reads aligned to the initial assembly of 6,366 contigs	Percentage of duplicate reads
				Paired read length (bp)
10x single molecule + Illumina /normal Illumina	'Hera'	Leaf	47,857,000 P (10x)	280	13.4	16.0x	85.8	-
			87,561,175 P	302	26.4	31.5x	92.8	-
	'Stieglitz'		62,704,583 P	302	18.9	22.4x	89.7	-
			59,288,289 P (10x)	280	16.6	19.7x	84.2	-
	'Otava'		489,052,912 P (10x)	280	136.9	162.3x	88.6	16.5
10x single cell + Illumina (2 libs:2 lanes)		Pollen	833,470,497 P (10x)	280	233.4	276.6x	91.6	17.4
PacBio HiFi SQ II (4 libs:4 smrt cells)		Leaf	7,043,689	-	102.2	121.1x	99.6	-
RNA sequencing (3 replicates)		Leaf	367,350,001	302	110.9	-	-	-
Enzymatic methylome sequencing (3 replicates)		Leaf	831,203,914	302	251.0	297.5x	62.3a	-
Hi-C + Illumina (1 lib:3 lanes)		Leaf	1,465,150,654 P	300	439.5	520.8x	99.6 (soft-clipping allowed)	-
* Note that real coverage could be lower than the given expected coverage, due to duplicate or non-aligned reads and so on. For 'Otava', the raw coverage of short reads (of 370.3 Gb) is 162.3x0.886=143.8x (leaves) plus 276.6x0.916=253.4x (gametes); and the coverage from long reads is 121.1*0.996=120.6x. Observing ~16.5%-17.4% duplicate in short reads, we had a covereage of 450.0x of the haploid g…
Counts of SVs
SV-Type	Specific Count	General Count
TRANS	645	1.132
INVTR	487
INVDP	1030	2.477
DUP	1.447
INV	23	23
Note: TRANS - translocation, INVTR: inverted translocation, INVDP: inverted duplication, DUP: duplication, INV: inversion

## Sheet: Suppl_Table_2
Supplementary Table 2 Gene annotation in 'Otava' (with comparisons to DM and RH)
Haplotype	Hera 1	Hera 2	Stieglitz 1	Stieglitz 2	Average	DMv6.1	RH89_1	RH89_2
Chr01	4679	4447	4886	4548	4640	5213	4749	4771
Chr02	3035	3090	2807	3810	3185.5	3471	3303	3158
Chr03	3430	3448	3472	3835	3546.25	3787	2596	3413
Chr04	3610	3531	3493	3588	3555.5	3828	3448	3252
Chr05	3225	3171	3248	3190	3208.5	2735	2863	2441
Chr06	3609	3766	3635	3555	3641.25	3518	3208	3523
Chr07	2450	2667	2627	2472	2554	2868	2696	2597
Chr08	2894	2621	2705	2582	2700.5	3032	2726	2757
Chr09	3069	3118	3116	3074	3094.25	3184	3188	3313
Chr10	2195	2220	2296	2286	2249.25	3042	2948	2651
Chr11	2590	2737	2744	2698	2692.25	2683	2656	2426
Chr12	3185	3186	3185	3030	3146.5	3024	2935	2813
total	37971	38002	38214	38668	38213.8	40652	37316	37115
* Note: Hera 1, Hera 2, Stieglitz 1 and Stieglitz 2 are the four haplotypes related to 'Otava'. The haploid genome of Hera 1 was a combination of 12 of 24 LGs belong to 'Hera' genotypes; and the remaining 12 LGs were combined as Hera 2; this was similarly done to create 'Stieglitz' related haploid genomes 1 and 2 (See Methods for more details).

## Sheet: Suppl_Table_3
Supplementary Table 3 Summary on Benchmarking Universal Single Copy Orthologs (BUSCO) evaluation for assemblies and annotations (with comparisons to existing assemblies)
Class of BUSCOa	Assembly								Annotation
	Hera_1	Hera_2	Stieglitz_1	Stieglitz_2	RH89_1b	RH89_2b	DMv6.1	Solyntus	Hera_1	Hera_2	Stieglitz_1	Stieglitz_2	RH89_1b	RH89_2b	DMv6.1	Solyntusc
Complete BUSCOs	0.972	0.967	0.954	0.971	0.89	0.895	0.979	0.966	0.936	0.922	0.912	0.927	0.87	0.88	0.935	-
Complete and single-copy BUSCOs (S)	0.939	0.94	0.926	0.943	0.865	0.867	0.959	0.939	0.904	0.895	0.886	0.893	0.821	0.823	0.65	-
Complete and duplicated BUSCOs (D)	0.033	0.027	0.028	0.028	0.025	0.028	0.02	0.027	0.032	0.027	0.026	0.034	0.049	0.057	0.285	-
Fragmented BUSCOs (F)	0.007	0.006	0.005	0.006	0.008	0.011	0.006	0.009	0.028	0.029	0.03	0.031	0.02	0.018	0.04	-
Missing BUSCOs (M)	0.021	0.027	0.041	0.023	0.102	0.094	0.015	0.025	0.036	0.049	0.058	0.042	0.11	0.102	0.025	-
Total BUSCO groups searched	2,326
a BUSCO v4.1.4 with eudicots_odb10
b Only sequences with clear haplotype assignment were used
c Gene annotation is not available
* Note, the haploid genome of Hera 1 was a combination of 12 of 24 LGs related to 'Hera' genontypes; and the remaining 12 LGs were combined as Hera 2; this was similarly done to create 'Stieglitz' related haploid genomes 1 and 2 (See Methods for more details). * Note, "," represents decimal point

## Sheet: Suppl_Table_4
Supplementary Table 4 Number and size of noncoding RNA
Haplotype	tRNA	rRNA	snRNA	snoRNA	mirRNA	lncRNA
	Number
Hera 1	1,176	3,279	436	299	6,798	4,525
Hera 2	1,185	10,042	499	293	6,321	4,715
Stieglitz 1	1,196	1,871	428	289	6,245	4,661
Stieglitz 2	1,202	5,721	457	300	6,754	4,346
	Total size (kb)
Hera 1	88.464	2035.208	60.820	30.447	583.432	5450.635
Hera 2	88.981	2677.444	69.931	29.730	482.339	5676.139
Stieglitz 1	89.872	1873.739	59.396	29.451	487.940	5796.015
Stieglitz 2	90.506	2419.978	64.507	30.571	566.174	5161.666
* Note, "." represents decimal point while "," represents thousand separator

## Sheet: Suppl_Table_5
Supplementary Table 5 Repeat statistics
Elements	Statistic term	Pseudo-haploid assembly
		Hera_1	Hera_2	Stieglitz_1	Stieglitz_2
SINE	No.	29.382	29.396	29,420	29,200
	Total length (bp)	3,843,801	3,871,146	3,814,079	3,825,366
	Percentage (%)	0.50	0.50	0.49	0,51
LINE	No.	42,113	44,522	42,613	38,634
	Total length (bp)	17,601,975	18,149,665	17,977,472	16,572,081
	Percentage (%)	2.30	2.34	2.32	2.20
LTR	No.	341,699	361,220	356,957	346,679
	Total length (bp)	360,813,033	369,590,755	373,799,683	359,170,369
	Percentage (%)	47.22	47.71	48.29	47.62
DNA transposon	No.	172,387	172,859	171,267	170,848
	Total length (bp)	50,408,800	50,281,053	50,168,149	49,562,176
	Percentage (%)	6.6	6.49	6.48	6.57
Unclassfied	No.	210,886	208,289	206,434	204,902
	Total length (bp)	60,924,629	57,661,459	57,744,393	56,998,652
	Percentage (%)	7.97	7.44	7.46	7.56
Others(small RNA, satelites, simple repeats, low complexity sequences)	Total length (bp)	17,116,322	15,930,016	16,177,084	14,682,981
	Percentage (%)	2.24	2.05	2.09	1.96
Total	Total length (bp)	507,195,500	511,911,683	516,074,846	497,219,653
	Percentage (%)	66.37	66.08	66.67	65.93
* Note: there could be multiple annotations on some genomic regions, so the total length/percentage given in the table (which excluded such redundancy) could be slightly smaller than the (direct) sum of those of all six types of elements. * Note, "." represents decimal point while "," represents thousand separator (for the last four columns)

## Sheet: Suppl_Table_6
Supplementary Table 6 Statistics on rDNA
Haplotype	Chromosome	Start	End	Size (bp)	No. of Units	Type:Count	Contain Gap
Hera_1	Chr01	26571630	27193517	621887	1888	5S_rRNA:1888	No
Hera_1	Chr01	27274293	27285781	11488	35	5S_rRNA:35	No
Hera_1	Chr01	41254738	41309712	54974	173	5S_rRNA:173	Yes
Hera_1	Chr01	82159961	82260669	100708	29	LSU_rRNA_bacteria:3;LSU_rRNA_eukarya:10;SSU_rRNA_archaea:2;SSU_rRNA_eukarya:5;SSU_rRNA_microsporidia:9	Yes
Hera_1	Chr01	84818781	84844346	25565	76	5S_rRNA:76	No
Hera_1	Chr01	88743528	88750291	6763	3	5S_rRNA:1;LSU_rRNA_bacteria:1;SSU_rRNA_bacteria:1	No
Hera_1	Chr01	88773170	88793729	20559	5	5S_rRNA:2;LSU_rRNA_archaea:1;LSU_rRNA_bacteria:1;SSU_rRNA_bacteria:1	Yes
Hera_1	Chr02	188244	210465	22221	7	LSU_rRNA_bacteria:2;LSU_rRNA_eukarya:4;SSU_rRNA_microsporidia:1	No
Hera_1	Chr02	296907	1382340	1085433	247	5_8S_rRNA:3;LSU_rRNA_archaea:6;LSU_rRNA_bacteria:64;LSU_rRNA_eukarya:52;SSU_rRNA_archaea:59;SSU_rRNA_eukarya:23;SSU_rRNA_microsporidia:40	Yes
Hera_1	Chr02	1407626	1442483	34857	8	5_8S_rRNA:3;LSU_rRNA_eukarya:2;SSU_rRNA_eukarya:2;SSU_rRNA_microsporidia:1	No
Hera_1	Chr02	1620208	1625851	5643	3	LSU_rRNA_eukarya:2;SSU_rRNA_eukarya:1	No
Hera_1	Chr02	1711035	1809424	98389	23	LSU_rRNA_bacteria:7;LSU_rRNA_eukarya:5;SSU_rRNA_archaea:8;SSU_rRNA_eukarya:1;SSU_rRNA_microsporidia:2	Yes
Hera_1	Chr02	5239173	5384800	145627	37	5_8S_rRNA:2;LSU_rRNA_archaea:1;LSU_rRNA_bacteria:8;LSU_rRNA_eukarya:10;SSU_rRNA_archaea:6;SSU_rRNA_eukarya:1;SSU_rRNA_microsporidia:9	Yes
Hera_1	Chr02	11565973	11567019	1046	3	LSU_rRNA_eukarya:1;SSU_rRNA_eukarya:2	No
Hera_1	Chr02	26892720	26926107	33387	10	5_8S_rRNA:1;LSU_rRNA_archaea:1;LSU_rRNA_bacteria:3;LSU_rRNA_eukarya:1;SSU_rRNA_archaea:4	No
Hera_1	Chr02	44510668	44517203	6535	4	LSU_rRNA_eukarya:3;SSU_rRNA_archaea:1	No
Hera_1	Chr02	44588169	44598755	10586	3	LSU_rRNA_bacteria:1;SSU_rRNA_eukarya:1;SSU_rRNA_microsporidia:1	No
Hera_1	Chr02	47291199	47394231	103032	32	5_8S_rRNA:2;LSU_rRNA_eukarya:17;SSU_rRNA_eukarya:2;SSU_rRNA_microsporidia:11	Yes
Hera_1	Chr03	9694537	9919472	224935	55	5_8S_rRNA:5;LSU_rRNA_archaea:1;LSU_rRNA_eukarya:18;SSU_rRNA_eukarya:18;SSU_rRNA_microsporidia:13	Yes
Hera_1	Chr03	9946318	10007284	60966	21	5_8S_rRNA:7;LSU_rRNA_archaea:5;LSU_rRNA_eukarya:1;SSU_rRNA_microsporidia:8	No
Hera_1	Chr03	10031361	10147539	116178	39	5_8S_rRNA:11;LSU_rRNA_archaea:9;LSU_rRNA_eukarya:8;SSU_rRNA_eukarya:4;SSU_rRNA_microsporidia:7	Yes
Hera_1	Chr03	27474472	27479872	5400	3	LSU_rRNA_eukarya:3	No
Hera_1	Chr03	53444854	53451931	7077	3	5S_rRNA:1;LSU_rRNA_archaea:1;SSU_rRNA_archaea:1	No
Hera_1	Chr03un	52498	72948	20450	5	LSU_rRNA_bacteria:2;SSU_rRNA_archaea:3	No
Hera_1	Chr04	78683908	78690990	7082	3	5S_rRNA:1;LSU_rRNA_archaea:1;SSU_rRNA_bacteria:1	No
Hera_1	Chr04	78714264	78721346	7082	3	5S_rRNA:1;LSU_rRNA_bacteria:1;SSU_rRNA_bacteria:1	No
Hera_1	Chr04	78807758	79163224	355466	83	LSU_rRNA_archaea:2;LSU_rRNA_bacteria:24;LSU_rRNA_eukarya:16;SSU_rRNA_archaea:16;SSU_rRNA_eukarya:13;SSU_rRNA_microsporidia:12	Yes
Hera_1	Chr05	54771849	54778915	7066	3	5S_rRNA:1;LSU_rRNA_bacteria:1;SSU_rRNA_bacteria:1	No
Hera_1	Chr05	64563172	64578518	15346	3	5_8S_rRNA:1;SSU_rRNA_eukarya:2	No
Hera_1	Chr05	70678456	70758642	80186	18	LSU_rRNA_bacteria:9;SSU_rRNA_archaea:7;SSU_rRNA_eukarya:2	Yes
Hera_1	Chr06	27523723	27529198	5475	3	LSU_rRNA_archaea:1;LSU_rRNA_bacteria:1;SSU_rRNA_bacteria:1	No
Hera_1	Chr06	59446116	59596765	150649	37	LSU_rRNA_bacteria:5;LSU_rRNA_eukarya:13;SSU_rRNA_archaea:3;SSU_rRNA_eukarya:4;SSU_rRNA_microsporidia:12	Yes
Hera_1	Chr06	62426057	62568636	142579	32	5_8S_rRNA:6;LSU_rRNA_bacteria:1;LSU_rRNA_eukarya:11;SSU_rRNA_eukarya:10;SSU_rRNA_microsporidia:4	Yes
Hera_1	Chr06	64816232	64823314	7082	3	5S_rRNA:1;LSU_rRNA_bacteria:1;SSU_rRNA_bacteria:1	No
Hera_1	Chr07	24728241	24737913	9672	3	LSU_rRNA_archaea:1;LSU_rRNA_bacteria:1;SSU_rRNA_bacteria:1	No
Hera_1	Chr08	5221575	5243201	21626	6	LSU_rRNA_bacteria:2;LSU_rRNA_eukarya:1;SSU_rRNA_archaea:3	No
Hera_1	Chr08	25501931	25507478	5547	3	LSU_rRNA_bacteria:3	No
Hera_1	Chr08	59725144	59732226	7082	3	5S_rRNA:1;LSU_rRNA_archaea:1;SSU_rRNA_bacteria:1	No
Hera_1	Chr08	59755500	59762582	7082	3	5S_rRNA:1;LSU_rRNA_bacteria:1;SSU_rRNA_bacteria:1	No
Hera_1	Chr08	60136565	60175879	39314	7	5_8S_rRNA:3;LSU_rRNA_archaea:1;SSU_rRNA_eukarya:3	No
Hera_1	Chr09	75003482	75043991	40509	6	5S_rRNA:2;LSU_rRNA_archaea:1;LSU_rRNA_bacteria:2;SSU_rRNA_bacteria:1	Yes
Hera_1	Chr09	75846476	75864248	17772	5	LSU_rRNA_bacteria:2;SSU_rRNA_archaea:1;SSU_rRNA_eukarya:2	No
Hera_1	Chr10	40080336	40093907	13571	4	LSU_rRNA_eukarya:1;SSU_rRNA_archaea:1;SSU_rRNA_eukarya:2	No
Hera_1	Chr10	40718289	40725232	6943	3	5S_rRNA:1;LSU_rRNA_archaea:1;SSU_rRNA_bacteria:1	No
Hera_1	Chr10	40818455	40861304	42849	13	LSU_rRNA_bacteria:2;LSU_rRNA_eukarya:5;SSU_rRNA_archaea:2;SSU_rRNA_eukarya:3;SSU_rRNA_microsporidia:1	Yes
Hera_1	Chr11	24144888	24159001	14113	7	5_8S_rRNA:2;SSU_rRNA_eukarya:5	No
Hera_1	Chr11	46050827	46070713	19886	4	5S_rRNA:1;LSU_rRNA_bacteria:1;SSU_rRNA_bacteria:2	Yes
Hera_1	Chr11	46312073	46426501	114428	29	5_8S_rRNA:9;LSU_rRNA_archaea:1;LSU_rRNA_bacteria:1;LSU_rRNA_eukarya:9;SSU_rRNA_archaea:8;SSU_rRNA_eukarya:1	No
Hera_1	Chr11	46535752	46603364	67612	16	5_8S_rRNA:2;LSU_rRNA_eukarya:6;SSU_rRNA_eukarya:7;SSU_rRNA_microsporidia:1	No
Hera_1	Chr11	46634377	46727792	93415	19	LSU_rRNA_archaea:1;LSU_rRNA_eukarya:8;SSU_rRNA_eukarya:3;SSU_rRNA_microsporidia:7	Yes
Hera_1	Chr12	15408792	15421604	12812	3	LSU_rRNA_eukarya:3	No
Hera_1	Chr12	55836286	55904582	68296	17	LSU_rRNA_bacteria:7;LSU_rRNA_eukarya:1;SSU_rRNA_archaea:8;SSU_rRNA_eukarya:1	Yes
Hera_1	Chr12	63032047	63056123	24076	6	LSU_rRNA_eukarya:3;SSU_rRNA_microsporidia:3	No
Hera_2	Chr01	14387828	14397577	9749	3	5S_rRNA:1;SSU_rRNA_bacteria:2	No
Hera_2	Chr01	22769656	22770798	1142	4	5S_rRNA:4	No
Hera_2	Chr01	26511040	29028464	2517424	7670	5S_rRNA:7670	Yes
Hera_2	Chr01	29053858	29068669	14811	47	5S_rRNA:47	Yes
Hera_2	Chr01	37387273	37597308	210035	656	5S_rRNA:656	Yes
Hera_2	Chr01	54180885	54205054	24169	6	LSU_rRNA_bacteria:3;SSU_rRNA_bacteria:3	No
Hera_2	Chr01	70846592	70885221	38629	120	5S_rRNA:120	No
Hera_2	Chr01	83237817	83244899	7082	3	5S_rRNA:1;LSU_rRNA_bacteria:1;SSU_rRNA_bacteria:1	No
Hera_2	Chr01	92150649	92194269	43620	14	5_8S_rRNA:1;LSU_rRNA_eukarya:5;SSU_rRNA_eukarya:3;SSU_rRNA_microsporidia:5	Yes
Hera_2	Chr01	94349216	94423676	74460	20	LSU_rRNA_bacteria:7;LSU_rRNA_eukarya:4;SSU_rRNA_archaea:7;SSU_rRNA_eukarya:1;SSU_rRNA_microsporidia:1	Yes
Hera_2	Chr01	97156702	97308848	152146	461	5S_rRNA:461	Yes
Hera_2	Chr02	45443	460693	415250	99	5_8S_rRNA:1;LSU_rRNA_archaea:5;LSU_rRNA_bacteria:17;LSU_rRNA_eukarya:37;SSU_rRNA_archaea:13;SSU_rRNA_eukarya:8;SSU_rRNA_microsporidia:18	Yes
Hera_2	Chr02	3228909	3645478	416569	98	5_8S_rRNA:2;LSU_rRNA_archaea:3;LSU_rRNA_bacteria:20;LSU_rRNA_eukarya:28;SSU_rRNA_archaea:19;SSU_rRNA_eukarya:9;SSU_rRNA_microsporidia:17	Yes
Hera_2	Chr02	3702168	4212054	509886	143	5_8S_rRNA:4;LSU_rRNA_archaea:2;LSU_rRNA_bacteria:31;LSU_rRNA_eukarya:37;SSU_rRNA_archaea:29;SSU_rRNA_eukarya:16;SSU_rRNA_microsporidia:24	Yes
Hera_2	Chr02	4252225	4258803	6578	4	LSU_rRNA_eukarya:3;SSU_rRNA_eukarya:1	No
Hera_2	Chr02	4284859	4298747	13888	8	LSU_rRNA_eukarya:6;SSU_rRNA_eukarya:2	No
Hera_2	Chr02	4318938	4355657	36719	5	LSU_rRNA_archaea:2;SSU_rRNA_eukarya:2;SSU_rRNA_microsporidia:1	Yes
Hera_2	Chr02	4385918	4426230	40312	5	SSU_rRNA_eukarya:4;SSU_rRNA_microsporidia:1	Yes
Hera_2	Chr02	4457327	4458361	1034	3	LSU_rRNA_eukarya:3	No
Hera_2	Chr02	4487828	4576583	88755	11	LSU_rRNA_archaea:1;LSU_rRNA_bacteria:2;SSU_rRNA_archaea:1;SSU_rRNA_eukarya:2;SSU_rRNA_microsporidia:5	Yes
Hera_2	Chr02	4598679	4619779	21100	5	LSU_rRNA_archaea:2;LSU_rRNA_eukarya:1;SSU_rRNA_eukarya:1;SSU_rRNA_microsporidia:1	Yes
Hera_2	Chr02	4655970	4687316	31346	7	LSU_rRNA_archaea:2;LSU_rRNA_bacteria:1;LSU_rRNA_eukarya:2;SSU_rRNA_eukarya:1;SSU_rRNA_microsporidia:1	Yes
Hera_2	Chr02	4723306	4742473	19167	5	LSU_rRNA_bacteria:2;SSU_rRNA_archaea:2;SSU_rRNA_eukarya:1	No
Hera_2	Chr02	17837585	17889436	51851	14	LSU_rRNA_archaea:1;LSU_rRNA_bacteria:3;LSU_rRNA_eukarya:3;SSU_rRNA_archaea:3;SSU_rRNA_eukarya:2;SSU_rRNA_microsporidia:2	Yes
Hera_2	Chr02	45774954	45782504	7550	3	LSU_rRNA_archaea:2;SSU_rRNA_eukarya:1	No
Hera_2	Chr02	45804845	45812386	7541	3	LSU_rRNA_archaea:2;SSU_rRNA_eukarya:1	No
Hera_2	Chr02	48611328	48618410	7082	3	5S_rRNA:1;LSU_rRNA_archaea:1;SSU_rRNA_bacteria:1	No
Hera_2	Chr02un	27296	33725	6429	3	LSU_rRNA_archaea:2;SSU_rRNA_archaea:1	No
Hera_2	Chr03	9883898	9988126	104228	27	5_8S_rRNA:3;LSU_rRNA_bacteria:1;LSU_rRNA_eukarya:9;SSU_rRNA_archaea:4;SSU_rRNA_eukarya:7;SSU_rRNA_microsporidia:3	Yes
Hera_2	Chr03	10010253	10116121	105868	26	5_8S_rRNA:3;LSU_rRNA_archaea:1;LSU_rRNA_eukarya:9;SSU_rRNA_eukarya:8;SSU_rRNA_microsporidia:5	No
Hera_2	Chr03	10173836	10252759	78923	27	5_8S_rRNA:8;LSU_rRNA_archaea:5;LSU_rRNA_eukarya:3;SSU_rRNA_eukarya:2;SSU_rRNA_microsporidia:9	No
Hera_2	Chr03	10276346	10441550	165204	50	5_8S_rRNA:15;LSU_rRNA_archaea:13;LSU_rRNA_eukarya:5;SSU_rRNA_eukarya:8;SSU_rRNA_microsporidia:9	Yes
Hera_2	Chr03	13813316	13875004	61688	12	LSU_rRNA_archaea:2;LSU_rRNA_bacteria:5;SSU_rRNA_archaea:3;SSU_rRNA_eukarya:1;SSU_rRNA_microsporidia:1	Yes
Hera_2	Chr03	28633128	28638530	5402	3	LSU_rRNA_eukarya:3	No
Hera_2	Chr04	45563373	45569509	6136	3	LSU_rRNA_bacteria:1;SSU_rRNA_bacteria:2	No
Hera_2	Chr04	71392641	71503627	110986	26	5_8S_rRNA:1;LSU_rRNA_bacteria:3;LSU_rRNA_eukarya:8;SSU_rRNA_archaea:3;SSU_rRNA_eukarya:4;SSU_rRNA_microsporidia:7	Yes
Hera_2	Chr04	74248644	74270045	21401	6	5S_rRNA:2;LSU_rRNA_archaea:2;SSU_rRNA_bacteria:2	Yes
Hera_2	Chr04	74293319	74300401	7082	3	5S_rRNA:1;LSU_rRNA_bacteria:1;SSU_rRNA_bacteria:1	No
Hera_2	Chr05	55375046	55467797	92751	13	LSU_rRNA_archaea:1;LSU_rRNA_bacteria:3;SSU_rRNA_bacteria:8;SSU_rRNA_microsporidia:1	No
Hera_2	Chr05	57260156	57267222	7066	3	5S_rRNA:1;LSU_rRNA_bacteria:1;SSU_rRNA_bacteria:1	No
Hera_2	Chr05	63256667	63265909	9242	3	5_8S_rRNA:1;LSU_rRNA_archaea:1;SSU_rRNA_eukarya:1	No
Hera_2	Chr05	68401504	68456265	54761	14	LSU_rRNA_eukarya:8;SSU_rRNA_microsporidia:6	Yes
Hera_2	Chr06	26754734	26759524	4790	4	LSU_rRNA_archaea:1;LSU_rRNA_bacteria:2;SSU_rRNA_bacteria:1	No
Hera_2	Chr06	62294926	62432129	137203	31	5_8S_rRNA:5;LSU_rRNA_archaea:1;LSU_rRNA_bacteria:1;LSU_rRNA_eukarya:12;SSU_rRNA_archaea:6;SSU_rRNA_eukarya:5;SSU_rRNA_microsporidia:1	Yes
Hera_2	Chr06	63132753	63260931	128178	34	5_8S_rRNA:1;LSU_rRNA_bacteria:6;LSU_rRNA_eukarya:12;SSU_rRNA_archaea:4;SSU_rRNA_eukarya:1;SSU_rRNA_microsporidia:10	Yes
Hera_2	Chr06	65939147	65946229	7082	3	5S_rRNA:1;LSU_rRNA_archaea:1;SSU_rRNA_bacteria:1	No
Hera_2	Chr06	65969503	65980209	10706	3	5S_rRNA:1;LSU_rRNA_bacteria:2	Yes
Hera_2	Chr07	62289653	62329467	39814	9	LSU_rRNA_bacteria:3;LSU_rRNA_eukarya:2;SSU_rRNA_archaea:2;SSU_rRNA_microsporidia:2	Yes
Hera_2	Chr08	50768794	50791347	22553	7	LSU_rRNA_archaea:1;LSU_rRNA_eukarya:3;SSU_rRNA_eukarya:1;SSU_rRNA_microsporidia:2	No
Hera_2	Chr08	55044627	55051257	6630	3	5S_rRNA:1;LSU_rRNA_bacteria:1;SSU_rRNA_bacteria:1	No
Hera_2	Chr08	58367429	58386075	18646	7	LSU_rRNA_bacteria:2;SSU_rRNA_archaea:3;SSU_rRNA_eukarya:2	No
Hera_2	Chr09	39279	61114	21835	5	LSU_rRNA_bacteria:2;LSU_rRNA_eukarya:1;SSU_rRNA_archaea:2	No
Hera_2	Chr09	15726306	15731950	5644	3	5_8S_rRNA:1;LSU_rRNA_eukarya:1;SSU_rRNA_microsporidia:1	No
Hera_2	Chr09	69929140	69949663	20523	5	5S_rRNA:1;LSU_rRNA_archaea:1;LSU_rRNA_bacteria:2;SSU_rRNA_bacteria:1	Yes
Hera_2	Chr09	70410099	70463341	53242	13	LSU_rRNA_archaea:1;LSU_rRNA_bacteria:5;LSU_rRNA_eukarya:1;SSU_rRNA_archaea:4;SSU_rRNA_eukarya:2	No
Hera_2	Chr10	29108478	29135512	27034	5	5S_rRNA:2;LSU_rRNA_archaea:1;LSU_rRNA_bacteria:1;SSU_rRNA_bacteria:1	Yes
Hera_2	Chr10	39091598	39145462	53864	17	5_8S_rRNA:1;LSU_rRNA_bacteria:3;LSU_rRNA_eukarya:6;SSU_rRNA_archaea:4;SSU_rRNA_eukarya:2;SSU_rRNA_microsporidia:1	Yes
Hera_2	Chr11	8046495	8053577	7082	3	5S_rRNA:1;LSU_rRNA_archaea:1;SSU_rRNA_bacteria:1	No
Hera_2	Chr11	8076851	8083933	7082	3	5S_rRNA:1;LSU_rRNA_bacteria:1;SSU_rRNA_bacteria:1	No
Hera_2	Chr11	30127797	30129389	1592	4	5_8S_rRNA:2;SSU_rRNA_eukarya:2	No
Hera_2	Chr11	37713074	37728338	15264	6	LSU_rRNA_bacteria:3;SSU_rRNA_bacteria:3	No
Hera_2	Chr11	56449289	56474847	25558	7	LSU_rRNA_bacteria:2;LSU_rRNA_eukarya:2;SSU_rRNA_archaea:3	Yes
Hera_2	Chr12	7783588	7797465	13877	4	SSU_rRNA_eukarya:4	No
Hera_2	Chr12	54374381	54432947	58566	13	LSU_rRNA_bacteria:6;SSU_rRNA_archaea:2;SSU_rRNA_eukarya:5	No
Stieglitz_1	Chr01	10973241	11079880	106639	329	5S_rRNA:329	Yes
Stieglitz_1	Chr01	25532357	25533501	1144	4	5S_rRNA:4	No
Stieglitz_1	Chr01	28842810	28945505	102695	306	5S_rRNA:306	Yes
Stieglitz_1	Chr01	79516899	79533306	16407	4	5S_rRNA:1;LSU_rRNA_archaea:1;LSU_rRNA_bacteria:1;SSU_rRNA_bacteria:1	Yes
Stieglitz_1	Chr01	92289041	92327174	38133	91	5S_rRNA:90;SSU_rRNA_bacteria:1	Yes
Stieglitz_1	Chr01	92884760	93001104	116344	30	5_8S_rRNA:2;LSU_rRNA_bacteria:3;LSU_rRNA_eukarya:12;SSU_rRNA_archaea:2;SSU_rRNA_eukarya:1;SSU_rRNA_microsporidia:10	Yes
Stieglitz_1	Chr02	1376	1376795	1375419	328	5_8S_rRNA:5;LSU_rRNA_archaea:6;LSU_rRNA_bacteria:36;LSU_rRNA_eukarya:125;SSU_rRNA_archaea:32;SSU_rRNA_eukarya:28;SSU_rRNA_microsporidia:96	Yes
Stieglitz_1	Chr02	1620356	1625827	5471	3	LSU_rRNA_archaea:1;LSU_rRNA_eukarya:1;SSU_rRNA_eukarya:1	No
Stieglitz_1	Chr02	5326118	5373910	47792	11	LSU_rRNA_archaea:1;LSU_rRNA_eukarya:5;SSU_rRNA_microsporidia:5	Yes
Stieglitz_1	Chr02	32279367	32353383	74016	17	LSU_rRNA_bacteria:4;LSU_rRNA_eukarya:4;SSU_rRNA_archaea:3;SSU_rRNA_eukarya:3;SSU_rRNA_microsporidia:3	Yes
Stieglitz_1	Chr02	43258531	43342211	83680	9	LSU_rRNA_eukarya:3;SSU_rRNA_eukarya:1;SSU_rRNA_microsporidia:5	Yes
Stieglitz_1	Chr02	43370261	43411851	41590	12	LSU_rRNA_archaea:3;LSU_rRNA_eukarya:6;SSU_rRNA_eukarya:3	Yes
Stieglitz_1	Chr02	43436311	43489708	53397	15	LSU_rRNA_archaea:4;LSU_rRNA_bacteria:3;LSU_rRNA_eukarya:4;SSU_rRNA_eukarya:1;SSU_rRNA_microsporidia:3	Yes
Stieglitz_1	Chr03	9296202	9562764	266562	65	5_8S_rRNA:8;LSU_rRNA_eukarya:21;SSU_rRNA_eukarya:27;SSU_rRNA_microsporidia:9	Yes
Stieglitz_1	Chr03	9586772	9700716	113944	24	5_8S_rRNA:5;LSU_rRNA_archaea:5;LSU_rRNA_eukarya:5;SSU_rRNA_eukarya:4;SSU_rRNA_microsporidia:5	Yes
Stieglitz_1	Chr03	9729675	9770579	40904	13	5_8S_rRNA:3;LSU_rRNA_archaea:2;LSU_rRNA_eukarya:4;SSU_rRNA_eukarya:4	No
Stieglitz_1	Chr03	51705132	51774844	69712	17	LSU_rRNA_archaea:1;LSU_rRNA_eukarya:8;SSU_rRNA_eukarya:1;SSU_rRNA_microsporidia:7	Yes
Stieglitz_1	Chr04	11880662	11893176	12514	4	5S_rRNA:1;LSU_rRNA_archaea:1;LSU_rRNA_bacteria:1;SSU_rRNA_bacteria:1	Yes
Stieglitz_1	Chr04	11916450	11936322	19872	6	5S_rRNA:2;LSU_rRNA_bacteria:2;SSU_rRNA_bacteria:2	Yes
Stieglitz_1	Chr04	44302184	44308320	6136	3	LSU_rRNA_bacteria:1;SSU_rRNA_bacteria:2	No
Stieglitz_1	Chr04	72654886	72678863	23977	6	LSU_rRNA_eukarya:3;SSU_rRNA_eukarya:1;SSU_rRNA_microsporidia:2	No
Stieglitz_1	Chr04	74661888	74662534	646	3	5_8S_rRNA:1;SSU_rRNA_eukarya:1;SSU_rRNA_microsporidia:1	No
Stieglitz_1	Chr05	57603351	57696102	92751	13	LSU_rRNA_archaea:1;LSU_rRNA_bacteria:3;SSU_rRNA_bacteria:8;SSU_rRNA_microsporidia:1	No
Stieglitz_1	Chr05	59461369	59468449	7080	3	5S_rRNA:1;LSU_rRNA_bacteria:1;SSU_rRNA_bacteria:1	No
Stieglitz_1	Chr05	65914078	65924246	10168	4	5_8S_rRNA:1;LSU_rRNA_eukarya:1;SSU_rRNA_eukarya:2	No
Stieglitz_1	Chr05	66001947	66017294	15347	3	5_8S_rRNA:1;SSU_rRNA_eukarya:2	No
Stieglitz_1	Chr05	72373855	72407171	33316	8	LSU_rRNA_bacteria:4;SSU_rRNA_archaea:3;SSU_rRNA_eukarya:1	Yes
Stieglitz_1	Chr06	26760238	26765674	5436	3	LSU_rRNA_archaea:1;LSU_rRNA_bacteria:1;SSU_rRNA_bacteria:1	No
Stieglitz_1	Chr06	62197288	62395687	198399	43	5_8S_rRNA:8;LSU_rRNA_archaea:1;LSU_rRNA_bacteria:1;LSU_rRNA_eukarya:16;SSU_rRNA_archaea:6;SSU_rRNA_eukarya:9;SSU_rRNA_microsporidia:2	Yes
Stieglitz_1	Chr06	65642309	65759926	117617	32	LSU_rRNA_eukarya:17;SSU_rRNA_eukarya:4;SSU_rRNA_microsporidia:11	Yes
Stieglitz_1	Chr06	66474159	66504284	30125	6	5S_rRNA:2;LSU_rRNA_bacteria:2;SSU_rRNA_bacteria:2	Yes
Stieglitz_1	Chr07	49396819	49397744	925	3	5S_rRNA:1;LSU_rRNA_bacteria:2	No
Stieglitz_1	Chr08	56636619	56643701	7082	3	5S_rRNA:1;LSU_rRNA_archaea:1;SSU_rRNA_bacteria:1	No
Stieglitz_1	Chr08	56666444	56673526	7082	3	5S_rRNA:1;LSU_rRNA_bacteria:1;SSU_rRNA_bacteria:1	No
Stieglitz_1	Chr08	57064217	57106177	41960	8	5_8S_rRNA:3;LSU_rRNA_eukarya:2;SSU_rRNA_eukarya:3	Yes
Stieglitz_1	Chr08	57914176	57933800	19624	5	LSU_rRNA_eukarya:3;SSU_rRNA_microsporidia:2	No
Stieglitz_1	Chr09	15464039	15469691	5652	3	5_8S_rRNA:1;LSU_rRNA_eukarya:1;SSU_rRNA_microsporidia:1	No
Stieglitz_1	Chr09	69226259	69310322	84063	22	5_8S_rRNA:1;LSU_rRNA_bacteria:5;LSU_rRNA_eukarya:5;SSU_rRNA_archaea:6;SSU_rRNA_eukarya:2;SSU_rRNA_microsporidia:3	Yes
Stieglitz_1	Chr10	31114718	31160281	45563	10	5_8S_rRNA:1;LSU_rRNA_archaea:1;LSU_rRNA_eukarya:2;SSU_rRNA_archaea:2;SSU_rRNA_eukarya:4	Yes
Stieglitz_1	Chr10	41123393	41147356	23963	7	5_8S_rRNA:1;LSU_rRNA_bacteria:2;LSU_rRNA_eukarya:1;SSU_rRNA_eukarya:1;SSU_rRNA_microsporidia:2	No
Stieglitz_1	Chr10	41641173	41648255	7082	3	5S_rRNA:1;LSU_rRNA_archaea:1;SSU_rRNA_bacteria:1	No
Stieglitz_1	Chr10	41907869	42123317	215448	54	LSU_rRNA_bacteria:15;LSU_rRNA_eukarya:15;SSU_rRNA_archaea:14;SSU_rRNA_eukarya:4;SSU_rRNA_microsporidia:6	Yes
Stieglitz_1	Chr11	26541507	26542218	711	3	5_8S_rRNA:1;SSU_rRNA_eukarya:2	No
Stieglitz_1	Chr11	34554107	34569376	15269	6	LSU_rRNA_bacteria:3;SSU_rRNA_bacteria:3	No
Stieglitz_1	Chr11	42342905	42354066	11161	3	SSU_rRNA_bacteria:2;SSU_rRNA_eukarya:1	No
Stieglitz_1	Chr11	50539554	50546636	7082	3	5S_rRNA:1;LSU_rRNA_archaea:1;SSU_rRNA_bacteria:1	No
Stieglitz_1	Chr11	50569910	50588299	18389	4	5S_rRNA:1;LSU_rRNA_bacteria:1;SSU_rRNA_bacteria:2	Yes
Stieglitz_1	Chr11	51671254	51793608	122354	37	5_8S_rRNA:10;LSU_rRNA_archaea:8;LSU_rRNA_bacteria:1;LSU_rRNA_eukarya:8;SSU_rRNA_eukarya:2;SSU_rRNA_microsporidia:8	No
Stieglitz_1	Chr11	51895087	52029885	134798	24	5_8S_rRNA:6;LSU_rRNA_eukarya:5;SSU_rRNA_eukarya:11;SSU_rRNA_microsporidia:2	No
Stieglitz_1	Chr11	54195116	54224023	28907	10	5_8S_rRNA:1;LSU_rRNA_eukarya:3;SSU_rRNA_eukarya:3;SSU_rRNA_microsporidia:3	No
Stieglitz_1	Chr11	54249689	54314786	65097	16	5_8S_rRNA:1;LSU_rRNA_eukarya:7;SSU_rRNA_eukarya:1;SSU_rRNA_microsporidia:7	Yes
Stieglitz_1	Chr12	6959459	6959948	489	3	LSU_rRNA_bacteria:3	No
Stieglitz_1	Chr12	65993283	66000372	7089	3	5S_rRNA:1;LSU_rRNA_archaea:1;SSU_rRNA_bacteria:1	No
Stieglitz_1	Chr12	68835224	68856992	21768	5	LSU_rRNA_bacteria:2;LSU_rRNA_eukarya:1;SSU_rRNA_archaea:2	Yes
Stieglitz_2	Chr01	24446630	24447430	800	3	5S_rRNA:3	No
Stieglitz_2	Chr01	26361839	26471863	110024	325	5S_rRNA:325	Yes
Stieglitz_2	Chr01	26942033	27102539	160506	481	5S_rRNA:481	Yes
Stieglitz_2	Chr01	28040334	29186763	1146429	3387	5S_rRNA:3387	Yes
Stieglitz_2	Chr01	29975788	29980772	4984	4	5_8S_rRNA:1;LSU_rRNA_archaea:1;SSU_rRNA_eukarya:2	No
Stieglitz_2	Chr01	41871470	41882780	11310	3	LSU_rRNA_bacteria:3	No
Stieglitz_2	Chr01	52782725	52806892	24167	6	LSU_rRNA_bacteria:3;SSU_rRNA_bacteria:3	No
Stieglitz_2	Chr01	90256685	90284263	27578	85	5S_rRNA:85	No
Stieglitz_2	Chr01	91067095	91112013	44918	141	5S_rRNA:141	No
Stieglitz_2	Chr01	91222043	91229125	7082	3	5S_rRNA:1;LSU_rRNA_archaea:1;SSU_rRNA_bacteria:1	No
Stieglitz_2	Chr01	91300069	91320028	19959	63	5S_rRNA:63	No
Stieglitz_2	Chr01	96844239	96911332	67093	16	LSU_rRNA_bacteria:4;LSU_rRNA_eukarya:4;SSU_rRNA_archaea:3;SSU_rRNA_eukarya:2;SSU_rRNA_microsporidia:3	Yes
Stieglitz_2	Chr02	15157	35092	19935	6	LSU_rRNA_bacteria:1;LSU_rRNA_eukarya:3;SSU_rRNA_eukarya:1;SSU_rRNA_microsporidia:1	Yes
Stieglitz_2	Chr02	56787	58919	2132	3	LSU_rRNA_eukarya:3	No
Stieglitz_2	Chr02	88891	184995	96104	17	LSU_rRNA_archaea:1;LSU_rRNA_eukarya:7;SSU_rRNA_eukarya:4;SSU_rRNA_microsporidia:5	Yes
Stieglitz_2	Chr02	207284	591434	384150	94	5_8S_rRNA:1;LSU_rRNA_archaea:1;LSU_rRNA_bacteria:14;LSU_rRNA_eukarya:34;SSU_rRNA_archaea:12;SSU_rRNA_eukarya:4;SSU_rRNA_microsporidia:28	Yes
Stieglitz_2	Chr02	2411179	2661075	249896	60	5_8S_rRNA:1;LSU_rRNA_archaea:1;LSU_rRNA_bacteria:17;LSU_rRNA_eukarya:13;SSU_rRNA_archaea:16;SSU_rRNA_eukarya:6;SSU_rRNA_microsporidia:6	Yes
Stieglitz_2	Chr02	2700366	3103402	403036	98	5_8S_rRNA:2;LSU_rRNA_archaea:3;LSU_rRNA_bacteria:9;LSU_rRNA_eukarya:36;SSU_rRNA_archaea:10;SSU_rRNA_eukarya:7;SSU_rRNA_microsporidia:31	Yes
Stieglitz_2	Chr02	11957317	12010542	53225	11	LSU_rRNA_archaea:1;LSU_rRNA_bacteria:2;LSU_rRNA_eukarya:5;SSU_rRNA_eukarya:2;SSU_rRNA_microsporidia:1	Yes
Stieglitz_2	Chr02	12034892	12067671	32779	8	LSU_rRNA_eukarya:6;SSU_rRNA_eukarya:2	Yes
Stieglitz_2	Chr02	12119671	12133625	13954	8	LSU_rRNA_eukarya:6;SSU_rRNA_eukarya:2	No
Stieglitz_2	Chr02	12157932	12307735	149803	33	LSU_rRNA_archaea:3;LSU_rRNA_bacteria:6;LSU_rRNA_eukarya:14;SSU_rRNA_eukarya:6;SSU_rRNA_microsporidia:4	Yes
Stieglitz_2	Chr02	12329856	12385981	56125	12	5_8S_rRNA:1;LSU_rRNA_archaea:2;LSU_rRNA_bacteria:1;LSU_rRNA_eukarya:5;SSU_rRNA_eukarya:2;SSU_rRNA_microsporidia:1	Yes
Stieglitz_2	Chr02	12414007	12421678	7671	4	LSU_rRNA_bacteria:1;LSU_rRNA_eukarya:2;SSU_rRNA_microsporidia:1	No
Stieglitz_2	Chr02	12442763	12490870	48107	12	LSU_rRNA_archaea:2;LSU_rRNA_bacteria:1;LSU_rRNA_eukarya:5;SSU_rRNA_eukarya:4	Yes
Stieglitz_2	Chr02	47244631	47251713	7082	3	5S_rRNA:1;LSU_rRNA_archaea:1;SSU_rRNA_bacteria:1	No
Stieglitz_2	Chr02	47489086	47508054	18968	5	LSU_rRNA_bacteria:1;LSU_rRNA_eukarya:2;SSU_rRNA_microsporidia:2	Yes
Stieglitz_2	Chr02	47576023	47608918	32895	8	LSU_rRNA_eukarya:4;SSU_rRNA_microsporidia:4	No
Stieglitz_2	Chr03	11358697	11786671	427974	96	5_8S_rRNA:15;LSU_rRNA_archaea:2;LSU_rRNA_eukarya:25;SSU_rRNA_eukarya:35;SSU_rRNA_microsporidia:19	Yes
Stieglitz_2	Chr03	11810239	11847725	37486	8	LSU_rRNA_eukarya:4;SSU_rRNA_eukarya:3;SSU_rRNA_microsporidia:1	No
Stieglitz_2	Chr03	11886592	11965517	78925	27	5_8S_rRNA:8;LSU_rRNA_archaea:5;LSU_rRNA_eukarya:3;SSU_rRNA_eukarya:2;SSU_rRNA_microsporidia:9	No
Stieglitz_2	Chr03	11989104	12219336	230232	64	5_8S_rRNA:19;LSU_rRNA_archaea:15;LSU_rRNA_eukarya:9;SSU_rRNA_eukarya:7;SSU_rRNA_microsporidia:14	Yes
Stieglitz_2	Chr03	57066474	57073556	7082	3	5S_rRNA:1;LSU_rRNA_archaea:1;SSU_rRNA_bacteria:1	No
Stieglitz_2	Chr03	57096830	57103912	7082	3	5S_rRNA:1;LSU_rRNA_bacteria:1;SSU_rRNA_bacteria:1	No
Stieglitz_2	Chr03un	5803	20729	14926	4	LSU_rRNA_bacteria:2;SSU_rRNA_archaea:2	No
Stieglitz_2	Chr04	40473686	40683265	209579	50	LSU_rRNA_archaea:3;LSU_rRNA_bacteria:14;LSU_rRNA_eukarya:9;SSU_rRNA_archaea:11;SSU_rRNA_eukarya:8;SSU_rRNA_microsporidia:5	Yes
Stieglitz_2	Chr04	43905554	43911690	6136	3	LSU_rRNA_bacteria:1;SSU_rRNA_bacteria:2	No
Stieglitz_2	Chr04	72057105	72064185	7080	3	5S_rRNA:1;LSU_rRNA_archaea:1;SSU_rRNA_bacteria:1	No
Stieglitz_2	Chr04	72087459	72094541	7082	3	5S_rRNA:1;LSU_rRNA_bacteria:1;SSU_rRNA_bacteria:1	No
Stieglitz_2	Chr05	52953341	53045120	91779	13	LSU_rRNA_archaea:1;LSU_rRNA_bacteria:3;SSU_rRNA_bacteria:7;SSU_rRNA_microsporidia:2	No
Stieglitz_2	Chr05	55175507	55182573	7066	3	5S_rRNA:1;LSU_rRNA_bacteria:1;SSU_rRNA_bacteria:1	No
Stieglitz_2	Chr05	65624887	65663330	38443	10	5_8S_rRNA:1;LSU_rRNA_bacteria:4;SSU_rRNA_archaea:5	No
Stieglitz_2	Chr05	67973954	67993598	19644	5	LSU_rRNA_eukarya:3;SSU_rRNA_microsporidia:2	No
Stieglitz_2	Chr06	26165116	26170582	5466	3	LSU_rRNA_archaea:1;LSU_rRNA_bacteria:1;SSU_rRNA_bacteria:1	No
Stieglitz_2	Chr06	58592873	58622488	29615	8	5_8S_rRNA:1;LSU_rRNA_bacteria:3;SSU_rRNA_archaea:4	No
Stieglitz_2	Chr06	59124269	59168990	44721	12	LSU_rRNA_bacteria:5;LSU_rRNA_eukarya:2;SSU_rRNA_archaea:5	No
Stieglitz_2	Chr06	60802098	60887297	85199	22	5_8S_rRNA:4;LSU_rRNA_bacteria:1;LSU_rRNA_eukarya:9;SSU_rRNA_archaea:4;SSU_rRNA_eukarya:4	Yes
Stieglitz_2	Chr06	62393520	62430305	36785	9	LSU_rRNA_eukarya:4;SSU_rRNA_eukarya:1;SSU_rRNA_microsporidia:4	Yes
Stieglitz_2	Chr06	62711776	62718858	7082	3	5S_rRNA:1;LSU_rRNA_bacteria:1;SSU_rRNA_bacteria:1	No
Stieglitz_2	Chr06	62836717	62843799	7082	3	5S_rRNA:1;LSU_rRNA_archaea:1;SSU_rRNA_bacteria:1	No
Stieglitz_2	Chr07	36343308	36382736	39428	11	LSU_rRNA_bacteria:2;LSU_rRNA_eukarya:4;SSU_rRNA_archaea:2;SSU_rRNA_microsporidia:3	Yes
Stieglitz_2	Chr08	55249507	55301908	52401	11	LSU_rRNA_eukarya:6;SSU_rRNA_microsporidia:5	No
Stieglitz_2	Chr08	55872052	55879134	7082	3	5S_rRNA:1;LSU_rRNA_archaea:1;SSU_rRNA_bacteria:1	No
Stieglitz_2	Chr08	55902408	55909490	7082	3	5S_rRNA:1;LSU_rRNA_bacteria:1;SSU_rRNA_bacteria:1	No
Stieglitz_2	Chr09	15114106	15119750	5644	3	5_8S_rRNA:1;LSU_rRNA_eukarya:1;SSU_rRNA_microsporidia:1	No
Stieglitz_2	Chr09	65536425	65543507	7082	3	5S_rRNA:1;LSU_rRNA_archaea:1;SSU_rRNA_bacteria:1	No
Stieglitz_2	Chr09	65573026	65608841	35815	8	5S_rRNA:3;LSU_rRNA_bacteria:3;SSU_rRNA_bacteria:2	Yes
Stieglitz_2	Chr09	67344182	67477502	133320	30	LSU_rRNA_bacteria:11;LSU_rRNA_eukarya:4;SSU_rRNA_archaea:7;SSU_rRNA_eukarya:6;SSU_rRNA_microsporidia:2	Yes
Stieglitz_2	Chr10	41146451	41186890	40439	9	5_8S_rRNA:1;LSU_rRNA_archaea:1;LSU_rRNA_eukarya:2;SSU_rRNA_archaea:1;SSU_rRNA_eukarya:4	Yes
Stieglitz_2	Chr10	41511185	41518267	7082	3	5S_rRNA:1;LSU_rRNA_archaea:1;SSU_rRNA_bacteria:1	No
Stieglitz_2	Chr10	41780220	41803718	23498	7	LSU_rRNA_bacteria:2;LSU_rRNA_eukarya:2;SSU_rRNA_archaea:3	Yes
Stieglitz_2	Chr10	41906674	42056375	149701	32	5_8S_rRNA:1;LSU_rRNA_bacteria:14;LSU_rRNA_eukarya:2;SSU_rRNA_archaea:12;SSU_rRNA_eukarya:3	Yes
Stieglitz_2	Chr11	23788386	23796409	8023	4	5_8S_rRNA:1;SSU_rRNA_eukarya:3	No
Stieglitz_2	Chr11	27788309	27790260	1951	3	LSU_rRNA_eukarya:3	No
Stieglitz_2	Chr11	52294215	52317012	22797	7	LSU_rRNA_bacteria:3;LSU_rRNA_eukarya:1;SSU_rRNA_archaea:3	No
Stieglitz_2	Chr11	52421962	52443158	21196	5	LSU_rRNA_archaea:2;LSU_rRNA_bacteria:1;SSU_rRNA_archaea:2	Yes
Stieglitz_2	Chr11	55188098	55292405	104307	34	5_8S_rRNA:9;LSU_rRNA_archaea:8;LSU_rRNA_eukarya:8;SSU_rRNA_eukarya:1;SSU_rRNA_microsporidia:8	Yes
Stieglitz_2	Chr11	55313972	55397118	83146	12	5_8S_rRNA:6;SSU_rRNA_eukarya:6	No
Stieglitz_2	Chr11	56240747	56399138	158391	44	5_8S_rRNA:1;LSU_rRNA_archaea:4;LSU_rRNA_bacteria:10;LSU_rRNA_eukarya:10;SSU_rRNA_archaea:10;SSU_rRNA_bacteria:1;SSU_rRNA_eukarya:2;SSU_rRNA_microsporidia:6	Yes
Stieglitz_2	Chr12	150336	213270	62934	16	5_8S_rRNA:1;LSU_rRNA_archaea:1;LSU_rRNA_eukarya:5;SSU_rRNA_eukarya:5;SSU_rRNA_microsporidia:4	Yes
Stieglitz_2	Chr12	7241241	7241730	489	3	LSU_rRNA_bacteria:3	No
Stieglitz_2	Chr12	37557720	37558601	881	3	LSU_rRNA_bacteria:3	No
Stieglitz_2	Chr12	54098494	54102359	3865	4	LSU_rRNA_archaea:1;LSU_rRNA_bacteria:2;SSU_rRNA_bacteria:1	No
*Note: 1. only clusters with at least three rRNA (the distance of ajacent rRNA was less than 5kb) were included 2.Type:Count: the count of each type of annotated rRNA

## Sheet: Suppl_Table_7
Supplementary Table 7 Potentially collapsed 18,534 SNPs at IBD regions
Type	dip-region	trip-region	tetrap-region
Size (Mb)	434.9	151.4	20.7
Number of haplotypes	2	3	4
Number of SNP given by read alignment	11316	5533	1685
Denstiy of SNP given by read alignment	1 per 38 kb	1 per 27 kb	1 per 12 kb
Denstiy of SNP given by read alignment (normalized by number of pairs of haplotypes)	1 per 76 kb	1 snp 81 kb	1 per 72 kb
Number of SNP given by comparing assemblies	3792	5460	1290
Number of SNP missed in assembly	7524	73	395
*Note 1: dip/trip/tetrap-regions within the final haplotype-resolved assembly were defined by alignment of dip/trip/tetrapplotig markers of 50 kb, where ambiguiously aligned markers were not considered; therefore, the sizes given here could be slightly smaller than that defined by initial markers. *Note 2: along with the accumulating of SNPs from 2 to 4 haplotypes, SNP density inreased from 1 per…

## Sheet: Suppl_Table_8
Supplementary Table 8 Enrichment of transposon elements (TE) among structural variations (SV)
Query Assembly	SV type	TE family			SVs
		Top1 TE family	Top2 TE family	Top3 TE family	Top1 TE family	Top2 TE family	Top3 TE family
Hera 2	Inversion	Gypsy	Copia	Other	0.455	0.135	0.1325
Hera 2	Translocation	Gypsy	Other	Copia	0.324273	0.171314	0.160019
Hera 2	Duplication	Gypsy	Copia	Other	0.400357	0.15208	0.137309
Stieglitz 1	Inversion	Gypsy	Unknown	Copia	0.443878	0.140306	0.137755
Stieglitz 1	Translocation	Gypsy	Copia	Other	0.329358	0.162041	0.16078
Stieglitz 1	Duplication	Gypsy	Copia	Other	0.399405	0.161353	0.144349
Stieglitz 2	Inversion	Gypsy	Other	Copia	0.450135	0.150943	0.110512
Stieglitz 2	Translocation	Gypsy	Other	Copia	0.32835	0.169599	0.157164
Stieglitz 2	Duplication	Gypsy	Copia	Other	0.383824	0.165231	0.150292
* Note, SVs were defined between Hera 2(/Stieglitz 1/Stieglitz 2) with Hera 1 sequences as the reference.
* Note, "," represents decimal point (for the last three columns)

## Sheet: Suppl_Table_9
Supplementary Table 9 Large structural variations between the four haplotypes of each chromosome
Chr_hapA	Sta_hapA	End_hapA	Chr_hapB	Sta_hapB	End_hapB	SV Type
Stie_Chr_1_1	15696766	15857415	Hera_Chr_1_1	15249811	15440986	TRANS
Stie_Chr_1_1	15733858	15902131	Hera_Chr_1_1	15300743	15494763	TRANS
Stie_Chr_1_1	15780395	15904164	Hera_Chr_1_1	15053126	15206637	TRANS
Stie_Chr_1_1	31797014	31905930	Hera_Chr_1_1	27659021	27764221	TRANS
Stie_Chr_1_1	45997824	46104399	Hera_Chr_1_1	37633723	37764073	INVTR
Hera_Chr_1_1	8440163	8621390	Stie_Chr_1_2	7325604	7506857	TRANS
Hera_Chr_1_1	22893263	23011120	Stie_Chr_1_2	23578327	23711534	INVTR
Hera_Chr_1_1	37255381	37373683	Stie_Chr_1_2	37655491	37774364	TRANS
Hera_Chr_1_1	38531244	38666946	Stie_Chr_1_2	44268373	44369357	TRANS
Hera_Chr_1_1	40475736	40619628	Stie_Chr_1_2	43388669	43534666	INVTR
Hera_Chr_1_1	40498113	40626346	Stie_Chr_1_2	43381903	43505930	INVTR
Stie_Chr_1_2	15384238	15654223	Hera_Chr_1_2	17423481	17658015	INVTR
Stie_Chr_1_2	90650037	90811379	Hera_Chr_1_2	92425306	92586650	TRANS
Stie_Chr_1_2	43224805	43376476	Hera_Chr_1_2	47049640	47264802	DUP
Stie_Chr_1_2	43279445	43381905	Hera_Chr_1_2	47159268	47268822	DUP
Stie_Chr_1_2	43279445	43462844	Hera_Chr_1_2	47159268	47380611	DUP
Stie_Chr_1_2	43291744	43463219	Hera_Chr_1_2	47179705	47389927	DUP
Stie_Chr_1_1	14632858	14924752	Hera_Chr_1_1	13997842	14261157	INV
Stie_Chr_1_1	22002912	22611029	Hera_Chr_1_1	20567252	21009077	INV
Stie_Chr_1_1	24298127	25573160	Hera_Chr_1_1	22148867	23291304	INV
Stie_Chr_1_1	26208047	26576156	Hera_Chr_1_1	23605023	23965065	INV
Stie_Chr_1_1	31418571	31766168	Hera_Chr_1_1	28278144	29011987	INV
Stie_Chr_1_1	31931769	32210400	Hera_Chr_1_1	29042856	29301380	INV
Stie_Chr_1_1	47939243	48529457	Hera_Chr_1_1	41452244	41699056	INV
Stie_Chr_1_1	48763070	48927330	Hera_Chr_1_1	42213079	42421014	INV
Stie_Chr_1_1	54499340	54617636	Hera_Chr_1_1	47736580	47854549	INV
Hera_Chr_1_1	13997842	14261157	Stie_Chr_1_2	13170344	13462238	INV
Hera_Chr_1_1	20566338	21009077	Stie_Chr_1_2	20916299	21548525	INV
Hera_Chr_1_1	23567762	23965065	Stie_Chr_1_2	25122014	25523101	INV
Hera_Chr_1_1	29070457	29461335	Stie_Chr_1_2	32506522	32890716	INV
Hera_Chr_1_1	33949772	37225479	Stie_Chr_1_2	39949342	43333035	INV
Hera_Chr_1_1	42213079	42421014	Stie_Chr_1_2	48783356	48957114	INV
Hera_Chr_1_1	42722773	42969654	Stie_Chr_1_2	49124320	49398645	INV
Hera_Chr_1_1	52783148	52960592	Stie_Chr_1_2	59517701	59635217	INV
Hera_Chr_1_1	83906955	84236693	Stie_Chr_1_2	91384866	91764574	INV
Stie_Chr_1_2	16423534	16556286	Hera_Chr_1_2	16239228	16387239	INV
Stie_Chr_1_2	22015427	22454467	Hera_Chr_1_2	21107718	21342468	INV
Stie_Chr_1_2	24102859	24457968	Hera_Chr_1_2	22759124	23114107	INV
Stie_Chr_1_2	31945724	32623946	Hera_Chr_1_2	31505229	32215061	INV
Stie_Chr_1_2	39918672	40172215	Hera_Chr_1_2	43269564	43815097	INV
Stie_Chr_1_2	54105377	55034958	Hera_Chr_1_2	55515107	56242115	INV
Stie_Chr_1_2	91484313	91764574	Hera_Chr_1_2	93068859	93433923	INV
Hera_Chr_1_1	26582070	26803536	Hera_Chr_1_2	27205912	27379754	TRANS
Hera_Chr_1_1	26731702	26922562	Hera_Chr_1_2	27283566	27423154	TRANS
Hera_Chr_1_1	27626835	27764221	Hera_Chr_1_2	32041086	32214979	TRANS
Hera_Chr_1_1	30146032	30258975	Hera_Chr_1_2	33166990	33291970	TRANS
Hera_Chr_1_1	32590739	32845763	Hera_Chr_1_2	23324235	23603561	TRANS
Hera_Chr_1_1	35503083	35607254	Hera_Chr_1_2	37952657	38072114	INVTR
Hera_Chr_1_1	37255381	37398947	Hera_Chr_1_2	38869914	39070919	TRANS
Hera_Chr_1_2	17423481	17658015	Stie_Chr_1_1	16846742	17116732	INVTR
Hera_Chr_1_2	33292198	33424590	Stie_Chr_1_1	32821695	32945917	TRANS
Stie_Chr_1_1	7831578	7958843	Stie_Chr_1_2	7379605	7506857	TRANS
Hera_Chr_1_1	26599291	26759687	Hera_Chr_1_2	27004602	27132374	DUP
Hera_Chr_1_1	12500687	12658435	Hera_Chr_1_2	11838113	12000790	INV
Hera_Chr_1_1	13997842	14261157	Hera_Chr_1_2	13331170	13665061	INV
Hera_Chr_1_1	20566338	20929312	Hera_Chr_1_2	20277182	20704980	INV
Hera_Chr_1_1	21026290	21427175	Hera_Chr_1_2	21107718	21341142	INV
Hera_Chr_1_1	22126630	23291304	Hera_Chr_1_2	21882321	23221518	INV
Hera_Chr_1_1	23567762	23965065	Hera_Chr_1_2	23966301	24389155	INV
Hera_Chr_1_1	27778244	28278142	Hera_Chr_1_2	29405580	31447152	INV
Hera_Chr_1_1	28278144	29042858	Hera_Chr_1_2	31654529	32041086	INV
Hera_Chr_1_1	29092672	29284109	Hera_Chr_1_2	32252817	32478210	INV
Hera_Chr_1_1	38441092	39429588	Hera_Chr_1_2	45699276	46651188	INV
Hera_Chr_1_1	42213079	42421014	Hera_Chr_1_2	49054295	49214928	INV
Hera_Chr_1_1	42722773	42969619	Hera_Chr_1_2	49512948	49908226	INV
Hera_Chr_1_1	48011819	48589364	Hera_Chr_1_2	55557039	56239879	INV
Hera_Chr_1_1	49749149	49864847	Hera_Chr_1_2	57570690	57678228	INV
Hera_Chr_1_1	52851035	52953604	Hera_Chr_1_2	60627744	60738980	INV
Hera_Chr_1_2	11828399	12000790	Stie_Chr_1_1	12476515	13050005	INV
Hera_Chr_1_2	16239228	16387239	Stie_Chr_1_1	17882591	18015343	INV
Hera_Chr_1_2	21107718	21342468	Stie_Chr_1_1	23101889	23540927	INV
Hera_Chr_1_2	22759124	23114107	Stie_Chr_1_1	25188929	25544039	INV
Hera_Chr_1_2	35784832	37298874	Stie_Chr_1_1	34772945	36142642	INV
Hera_Chr_1_2	46659164	47389927	Stie_Chr_1_1	46173056	46937353	INV
Hera_Chr_1_2	55515107	56229285	Stie_Chr_1_1	55601732	56416462	INV
Stie_Chr_1_1	31259454	31906012	Stie_Chr_1_2	31945724	32622222	INV
Stie_Chr_1_1	34772940	36104034	Stie_Chr_1_2	35427358	36485322	INV
Stie_Chr_1_1	40799107	41503210	Stie_Chr_1_2	39861895	40436911	INV
Stie_Chr_1_1	45039680	46623148	Stie_Chr_1_2	43076994	45215452	INV
Stie_Chr_1_1	93076869	93456246	Stie_Chr_1_2	91384801	91713964	INV
Hera_Chr_2_1	539695	888119	Stie_Chr_2_1	247500	593979	INVTR
Hera_Chr_2_1	974363	1173181	Stie_Chr_2_1	930924	1058867	INVTR
Hera_Chr_2_2	3847831	4028763	Stie_Chr_2_2	2623785	2815742	INVTR
Stie_Chr_2_1	570557	749633	Hera_Chr_2_2	197047	398195	DUP
Hera_Chr_2_2	3872186	4019759	Stie_Chr_2_2	2911641	3058929	DUP
Hera_Chr_2_1	403905	688055	Stie_Chr_2_1	347962	636954	INV
Hera_Chr_2_1	2392179	2556248	Stie_Chr_2_1	2687908	3022796	INV
Hera_Chr_2_1	2574947	2971858	Stie_Chr_2_1	3038375	3508808	INV
Stie_Chr_2_1	8234178	8509694	Hera_Chr_2_2	7260759	7450834	INV
Stie_Chr_2_1	9667310	10011169	Hera_Chr_2_2	8436409	8798118	INV
Stie_Chr_2_1	15989413	16389940	Hera_Chr_2_2	14374716	14657249	INV
Stie_Chr_2_2	39950420	40359603	Hera_Chr_2_1	38726326	39116631	INVTR
Stie_Chr_2_1	6734905	8545429	Stie_Chr_2_2	3963427	6346189	INV
Stie_Chr_2_1	9667310	10011169	Stie_Chr_2_2	7930568	8292273	INV
Stie_Chr_2_1	15989413	16389940	Stie_Chr_2_2	14415948	14698687	INV
Stie_Chr_2_2	3395019	3542017	Hera_Chr_2_1	5659442	5827877	INV
Stie_Chr_2_2	4250551	4395655	Hera_Chr_2_1	7295277	7422934	INV
Stie_Chr_2_2	7963115	8272627	Hera_Chr_2_1	8839481	9106475	INV
Stie_Chr_2_2	14415876	14698685	Hera_Chr_2_1	15024294	15353276	INV
Hera_Chr_2_1	7295277	7422934	Hera_Chr_2_2	4756362	4901466	INV
Hera_Chr_2_1	8839481	9106475	Hera_Chr_2_2	8468956	8778472	INV
Hera_Chr_2_1	15024294	15353276	Hera_Chr_2_2	14374644	14657247	INV
Stie_Chr_3_1	33619485	33834079	Hera_Chr_3_2	42119979	42340669	INVTR
Hera_Chr_3_2	11006906	11122337	Stie_Chr_3_2	12746950	12862421	DUP
Hera_Chr_3_1	6856727	7546990	Stie_Chr_3_1	6343853	6952226	INV
Hera_Chr_3_1	9167874	9349094	Stie_Chr_3_1	8603531	8730873	INV
Hera_Chr_3_1	13692185	14940579	Stie_Chr_3_1	13747152	14840525	INV
Hera_Chr_3_1	17467382	17610133	Stie_Chr_3_1	16954889	17151507	INV
Hera_Chr_3_1	20825757	21071529	Stie_Chr_3_1	19869992	20087250	INV
Hera_Chr_3_1	24243847	24438675	Stie_Chr_3_1	22829754	23022686	INV
Stie_Chr_3_1	6343853	6983570	Hera_Chr_3_2	6833365	7605617	INV
Stie_Chr_3_1	8603531	8730873	Hera_Chr_3_2	9175432	9356654	INV
Stie_Chr_3_1	13747152	14861217	Hera_Chr_3_2	14771938	16026855	INV
Stie_Chr_3_1	16954889	17151507	Hera_Chr_3_2	18553653	18696404	INV
Stie_Chr_3_1	19870670	20087250	Hera_Chr_3_2	21886270	22122315	INV
Stie_Chr_3_1	22785730	23133332	Hera_Chr_3_2	25313161	25566327	INV
Hera_Chr_3_2	10971844	11264615	Stie_Chr_3_2	12974149	13184439	INV
Hera_Chr_3_2	25359942	25481306	Stie_Chr_3_2	27392651	27518348	INV
Stie_Chr_3_2	44463142	44696301	Hera_Chr_3_1	34307627	34540850	INVTR
Stie_Chr_3_2	38182340	38699719	Hera_Chr_3_1	40269772	40816649	INVTR
Hera_Chr_3_1	34307627	34517529	Hera_Chr_3_2	41891767	42051772	INVTR
Hera_Chr_3_1	40269772	40828934	Hera_Chr_3_2	35721613	36251258	INVTR
Hera_Chr_3_1	10572134	10746862	Hera_Chr_3_2	10813248	10988226	DUP
Hera_Chr_3_1	10572134	10746862	Hera_Chr_3_2	10818644	10993618	DUP
Hera_Chr_3_1	10572134	10746862	Hera_Chr_3_2	10824040	10999011	DUP
Hera_Chr_3_1	10572134	10746862	Hera_Chr_3_2	10829436	11004404	DUP
Hera_Chr_3_1	10572134	10746862	Hera_Chr_3_2	10834830	11009796	DUP
Hera_Chr_3_1	10572134	10746862	Hera_Chr_3_2	10840226	11015187	DUP
Hera_Chr_3_1	10572134	10746862	Hera_Chr_3_2	10845622	11020579	DUP
Hera_Chr_3_1	10572134	10746862	Hera_Chr_3_2	10851018	11025973	DUP
Hera_Chr_3_1	10572134	10746862	Hera_Chr_3_2	10856414	11031367	DUP
Hera_Chr_3_1	10572134	10746862	Hera_Chr_3_2	10861810	11036761	DUP
Hera_Chr_3_1	10572134	10746862	Hera_Chr_3_2	10867206	11042154	DUP
Hera_Chr_3_1	10572134	10746862	Hera_Chr_3_2	10872602	11047547	DUP
Hera_Chr_3_1	10572134	10746862	Hera_Chr_3_2	10877998	11052939	DUP
Hera_Chr_3_1	10572134	10746862	Hera_Chr_3_2	10883407	11058331	DUP
Hera_Chr_3_1	10572134	10746862	Hera_Chr_3_2	10888798	11063724	DUP
Hera_Chr_3_1	10572134	10746862	Hera_Chr_3_2	10894189	11069117	DUP
Hera_Chr_3_1	10585439	10746862	Hera_Chr_3_2	10810400	10972070	DUP
Stie_Chr_3_1	6343853	6983570	Stie_Chr_3_2	7690201	8430963	INV
Stie_Chr_3_1	8603531	8730873	Stie_Chr_3_2	10046903	10228125	INV
Stie_Chr_3_1	13747152	14861217	Stie_Chr_3_2	16960178	18215101	INV
Stie_Chr_3_1	16954889	17151507	Stie_Chr_3_2	20741946	20884697	INV
Stie_Chr_3_1	19870670	20087250	Stie_Chr_3_2	24110175	24346220	INV
Stie_Chr_3_2	13043587	13184439	Hera_Chr_3_1	10595910	10736661	INV
Stie_Chr_3_2	15353866	15877948	Hera_Chr_3_1	12455022	12727005	INV
Stie_Chr_3_2	27392651	27518348	Hera_Chr_3_1	24243847	24365206	INV
Hera_Chr_3_1	7264501	7400688	Hera_Chr_3_2	7355198	7474708	INV
Hera_Chr_3_1	40016809	40208998	Hera_Chr_3_2	41595652	41867667	INV
Hera_Chr_4_1	15021255	15162611	Stie_Chr_4_1	20047181	20164020	INVTR
Hera_Chr_4_1	25939835	26061095	Stie_Chr_4_1	16793335	16910313	TRANS
Hera_Chr_4_1	38657631	39580584	Stie_Chr_4_1	38002804	38931246	INVTR
Hera_Chr_4_1	45203928	45495119	Stie_Chr_4_1	24287359	24637803	INVTR
Hera_Chr_4_1	59368101	59489195	Stie_Chr_4_1	51526095	51690721	INVTR
Hera_Chr_4_1	41235068	41747587	Stie_Chr_4_1	25251378	25633573	DUP
Hera_Chr_4_1	41298289	41763698	Stie_Chr_4_1	25316241	25652817	DUP
Hera_Chr_4_1	41303111	41786375	Stie_Chr_4_1	25319585	25661799	DUP
Hera_Chr_4_1	45525585	45797330	Stie_Chr_4_1	24679261	24845573	DUP
Hera_Chr_4_1	45643262	45852377	Stie_Chr_4_1	24698430	24874449	DUP
Hera_Chr_4_1	9829647	12965224	Stie_Chr_4_1	8540441	11723462	INV
Hera_Chr_4_1	31732944	33599447	Stie_Chr_4_1	24367570	27072444	INV
Hera_Chr_4_1	33692076	35135836	Stie_Chr_4_1	27118374	28554064	INV
Hera_Chr_4_1	35632267	38092350	Stie_Chr_4_1	29066138	33264181	INV
Hera_Chr_4_1	48643498	48751811	Stie_Chr_4_1	41386841	41556466	INV
Stie_Chr_4_1	5928555	6030794	Stie_Chr_4_2	5797952	6037815	INV
Stie_Chr_4_2	47854996	48014750	Hera_Chr_4_2	49221903	49357618	INV
Hera_Chr_4_2	21708836	21825674	Hera_Chr_4_1	15021255	15162611	INVTR
Hera_Chr_4_2	38893021	39813921	Hera_Chr_4_1	38657631	39580584	INVTR
Hera_Chr_4_2	25670884	26027686	Hera_Chr_4_1	45203928	45495119	INVTR
Hera_Chr_4_1	15021255	15162611	Stie_Chr_4_2	19530657	19647496	INVTR
Hera_Chr_4_1	38244363	38656868	Stie_Chr_4_2	24460859	24878868	INVTR
Hera_Chr_4_1	38657631	39580584	Stie_Chr_4_2	37381788	38310234	INVTR
Hera_Chr_4_1	45203928	45495119	Stie_Chr_4_2	23867458	24224216	INVTR
Hera_Chr_4_1	45525585	45852377	Stie_Chr_4_2	24265674	24460859	TRANS
Hera_Chr_4_1	59368101	59489195	Stie_Chr_4_2	51117133	51281758	INVTR
Hera_Chr_4_2	26630414	27012728	Hera_Chr_4_1	41235068	41747741	DUP
Hera_Chr_4_2	26698608	27031814	Hera_Chr_4_1	41303111	41763698	DUP
Hera_Chr_4_2	26728329	27040796	Hera_Chr_4_1	41327825	41786375	DUP
Hera_Chr_4_2	26069144	26235454	Hera_Chr_4_1	45525585	45797330	DUP
Hera_Chr_4_2	26088314	26264330	Hera_Chr_4_1	45643262	45852377	DUP
Hera_Chr_4_1	41235068	41763698	Stie_Chr_4_2	24880073	25281517	DUP
Hera_Chr_4_1	41298289	41772877	Stie_Chr_4_2	24944937	25284539	DUP
Hera_Chr_4_1	41303111	41786375	Stie_Chr_4_2	24948281	25290499	DUP
Stie_Chr_4_1	73749890	74361371	Hera_Chr_4_2	73133463	73783462	INV
Hera_Chr_4_2	10845586	13673668	Hera_Chr_4_1	9829647	12947148	INV
Hera_Chr_4_2	25756762	28366828	Hera_Chr_4_1	31732944	33600181	INV
Hera_Chr_4_2	28412758	29885441	Hera_Chr_4_1	33692076	35135836	INV
Hera_Chr_4_2	30397504	34178238	Hera_Chr_4_1	35632267	38092350	INV
Hera_Chr_4_2	42247775	42417400	Hera_Chr_4_1	48643498	48751811	INV
Hera_Chr_4_2	49151329	49351133	Hera_Chr_4_1	55958548	56137786	INV
Hera_Chr_4_1	9829647	12947148	Stie_Chr_4_2	8500733	11527844	INV
Hera_Chr_4_1	31732944	33600181	Stie_Chr_4_2	24496176	26713907	INV
Hera_Chr_4_1	33692076	35135836	Stie_Chr_4_2	26759837	28294998	INV
Hera_Chr_4_1	35632267	38092350	Stie_Chr_4_2	28807062	32622607	INV
Hera_Chr_4_1	48643498	48751811	Stie_Chr_4_2	40966907	41136548	INV
Stie_Chr_5_1	14529996	14658407	Hera_Chr_5_1	15556027	15679145	TRANS
Stie_Chr_5_1	24066429	24224824	Hera_Chr_5_1	29743699	29924003	TRANS
Stie_Chr_5_1	24281854	24497446	Hera_Chr_5_1	29992281	30247951	TRANS
Stie_Chr_5_1	24283661	24518767	Hera_Chr_5_1	30000525	30305423	TRANS
Stie_Chr_5_1	25060897	25395423	Hera_Chr_5_1	31066530	31389435	INVTR
Stie_Chr_5_1	42925470	43064933	Hera_Chr_5_1	36893792	37007418	TRANS
Stie_Chr_5_1	42965491	43097044	Hera_Chr_5_1	36911597	37032432	TRANS
Stie_Chr_5_1	43632344	43769154	Hera_Chr_5_1	37461295	37601912	TRANS
Stie_Chr_5_1	44338459	44524885	Hera_Chr_5_1	38346470	38487189	TRANS
Stie_Chr_5_1	44789155	45053043	Hera_Chr_5_1	35709929	36019864	INVTR
Stie_Chr_5_1	44789460	45075713	Hera_Chr_5_1	35659015	35976578	INVTR
Stie_Chr_5_1	45902226	46052347	Hera_Chr_5_1	34240062	34436235	INVTR
Stie_Chr_5_1	48741588	48953820	Hera_Chr_5_1	32294855	32523532	TRANS
Stie_Chr_5_1	50610818	50971828	Hera_Chr_5_1	39703326	40015241	INVTR
Stie_Chr_5_1	50694280	51016275	Hera_Chr_5_1	39671431	39926703	INVTR
Stie_Chr_5_1	50752387	51254481	Hera_Chr_5_1	39463503	39923728	INVTR
Hera_Chr_5_1	15556027	15679145	Hera_Chr_5_2	11751396	11879804	TRANS
Hera_Chr_5_1	26404166	26602376	Hera_Chr_5_2	26542312	26756577	INVTR
Hera_Chr_5_1	26487481	26718436	Hera_Chr_5_2	26459543	26649907	INVTR
Hera_Chr_5_1	29667245	30008959	Hera_Chr_5_2	21163228	21465405	TRANS
Hera_Chr_5_1	29763587	30137596	Hera_Chr_5_2	21275994	21575463	TRANS
Hera_Chr_5_1	29890133	30247951	Hera_Chr_5_2	21341340	21670591	TRANS
Hera_Chr_5_1	31066530	31389435	Hera_Chr_5_2	22234044	22568563	INVTR
Hera_Chr_5_1	31389440	31493553	Hera_Chr_5_2	21992545	22109754	INVTR
Hera_Chr_5_2	11751396	11879804	Stie_Chr_5_2	17253303	17376421	TRANS
Hera_Chr_5_2	21163228	21616855	Stie_Chr_5_2	31363171	31878459	TRANS
Hera_Chr_5_2	21239569	21691912	Stie_Chr_5_2	31439622	32001348	TRANS
Hera_Chr_5_2	22234044	22500457	Stie_Chr_5_2	32822030	33085353	INVTR
Hera_Chr_5_2	39639164	39778629	Stie_Chr_5_2	38568999	38682626	TRANS
Hera_Chr_5_2	39679185	39810740	Stie_Chr_5_2	38586807	38707641	TRANS
Hera_Chr_5_2	40346034	40568223	Stie_Chr_5_2	39136515	39393615	TRANS
Hera_Chr_5_2	40744644	40949859	Stie_Chr_5_2	39646079	39879047	INVTR
Hera_Chr_5_2	41052152	41238575	Stie_Chr_5_2	40021647	40162374	TRANS
Hera_Chr_5_2	41502844	41766734	Stie_Chr_5_2	37405892	37715831	INVTR
Hera_Chr_5_2	41503149	41789405	Stie_Chr_5_2	37354979	37672546	INVTR
Hera_Chr_5_2	46785812	47112406	Stie_Chr_5_2	41589804	41866608	INVTR
Hera_Chr_5_2	46823161	47141077	Stie_Chr_5_2	41561139	41820942	INVTR
Hera_Chr_5_2	46869271	47172927	Stie_Chr_5_2	41538764	41778076	INVTR
Hera_Chr_5_2	46927381	47429481	Stie_Chr_5_2	41314875	41775101	INVTR
Hera_Chr_5_1	31964949	32068710	Hera_Chr_5_2	28629025	28732896	DUP
Hera_Chr_5_1	31983701	32128749	Hera_Chr_5_2	28637910	28797410	DUP
Hera_Chr_5_1	32020679	32128749	Hera_Chr_5_2	28621893	28797410	DUP
Hera_Chr_5_1	32294855	32513576	Hera_Chr_5_2	44916576	45133549	DUP
Hera_Chr_5_1	34761058	34979437	Hera_Chr_5_2	41889702	42083501	DUP
Hera_Chr_5_1	34860664	35008615	Hera_Chr_5_2	41980239	42096976	DUP
Hera_Chr_5_1	36911597	37032432	Hera_Chr_5_2	39679185	39810740	DUP
Hera_Chr_5_1	37461295	37789604	Hera_Chr_5_2	40346034	40638118	DUP
Hera_Chr_5_1	37496843	37810629	Hera_Chr_5_2	40384019	40659744	DUP
Hera_Chr_5_1	38346470	38485389	Hera_Chr_5_2	41052152	41226875	DUP
Hera_Chr_5_1	38362293	38487189	Hera_Chr_5_2	41068308	41238575	DUP
Hera_Chr_5_2	41889702	42083501	Stie_Chr_5_2	36457009	36675389	DUP
Hera_Chr_5_2	41961065	42135512	Stie_Chr_5_2	36547001	36767606	DUP
Hera_Chr_5_2	42031875	42217981	Stie_Chr_5_2	36607128	36871706	DUP
Hera_Chr_5_2	44916576	45103802	Stie_Chr_5_2	33990790	34191715	DUP
Hera_Chr_5_2	44967002	45105519	Stie_Chr_5_2	34045517	34189806	DUP
Hera_Chr_5_2	44981732	45128819	Stie_Chr_5_2	34050781	34219471	DUP
Stie_Chr_5_1	18700332	18957072	Hera_Chr_5_1	16271203	16563806	INV
Stie_Chr_5_1	31822909	32187271	Hera_Chr_5_1	25675072	26122004	INV
Stie_Chr_5_1	33642700	35274457	Hera_Chr_5_1	27085494	29069332	INV
Stie_Chr_5_1	35341594	35800043	Hera_Chr_5_1	29259603	29376511	INV
Hera_Chr_5_1	16271203	16563806	Hera_Chr_5_2	15881312	16138049	INV
Hera_Chr_5_1	25929178	26117710	Hera_Chr_5_2	29117035	29257786	INV
Hera_Chr_5_1	27085494	29069289	Hera_Chr_5_2	30569419	32242092	INV
Hera_Chr_5_2	15881312	16138049	Stie_Chr_5_2	17968457	18261058	INV
Hera_Chr_5_2	28949262	29782420	Stie_Chr_5_2	27140915	27812572	INV
Hera_Chr_5_2	30569387	32242092	Stie_Chr_5_2	28776055	30765264	INV
Hera_Chr_5_2	50029867	50208607	Stie_Chr_5_2	48640975	48868642	INV
Stie_Chr_5_2	17253303	17376421	Stie_Chr_5_1	14529996	14658407	TRANS
Stie_Chr_5_2	31439622	31619928	Stie_Chr_5_1	24066429	24224824	TRANS
Stie_Chr_5_2	31688206	31943876	Stie_Chr_5_1	24281854	24497449	TRANS
Stie_Chr_5_2	31751302	32001348	Stie_Chr_5_1	24339048	24518767	TRANS
Stie_Chr_5_2	32813005	33085353	Stie_Chr_5_1	25060897	25329827	INVTR
Stie_Chr_5_2	38568999	38682626	Stie_Chr_5_1	42925470	43064933	TRANS
Stie_Chr_5_2	38586807	38707641	Stie_Chr_5_1	42965491	43097044	TRANS
Stie_Chr_5_2	39136515	39393615	Stie_Chr_5_1	43632344	43854534	TRANS
Stie_Chr_5_2	40021647	40162374	Stie_Chr_5_1	44338459	44524885	TRANS
Stie_Chr_5_2	37405892	37715831	Stie_Chr_5_1	44789155	45053043	INVTR
Stie_Chr_5_2	37354979	37672546	Stie_Chr_5_1	44789460	45075713	INVTR
Stie_Chr_5_2	33990790	34219471	Stie_Chr_5_1	48741588	48953820	TRANS
Stie_Chr_5_2	41624262	41760706	Stie_Chr_5_1	50772112	50908500	INVTR
Stie_Chr_5_2	41561139	41678420	Stie_Chr_5_1	50850816	50966087	INVTR
Stie_Chr_5_2	41314875	41466061	Stie_Chr_5_1	51098126	51254481	INVTR
Stie_Chr_5_2	17968457	18261058	Stie_Chr_5_1	18700332	18957072	INV
Stie_Chr_5_2	27365636	27812572	Stie_Chr_5_1	31822909	32187271	INV
Stie_Chr_5_2	28776055	30765264	Stie_Chr_5_1	33642700	35274457	INV
Stie_Chr_5_2	30955527	31072436	Stie_Chr_5_1	35341594	35800043	INV
Stie_Chr_6_1	10516499	10692718	Hera_Chr_6_1	10039756	10226951	TRANS
Hera_Chr_6_1	2261779	2428439	Hera_Chr_6_2	3033481	3183286	INV
Hera_Chr_6_1	6852955	7037799	Hera_Chr_6_2	7390084	7562710	INV
Hera_Chr_6_1	18032256	25020440	Hera_Chr_6_2	18241690	24660203	INV
Hera_Chr_6_1	29282232	29412296	Hera_Chr_6_2	28411929	28566333	INV
Hera_Chr_6_2	2999922	3183286	Stie_Chr_6_2	2262177	2506440	INV
Hera_Chr_6_1	13916156	14343269	Stie_Chr_6_2	9960416	10179903	INVTR
Hera_Chr_6_1	14238223	14466580	Stie_Chr_6_2	9841470	10065536	INVTR
Stie_Chr_6_2	42219197	42336092	Stie_Chr_6_1	42721177	42835301	TRANS
Hera_Chr_6_1	18032256	25020440	Stie_Chr_6_2	17620164	24170977	INV
Hera_Chr_6_1	29282232	29412296	Stie_Chr_6_2	27814289	27968944	INV
Stie_Chr_6_2	17620163	24170977	Stie_Chr_6_1	18104687	24467329	INV
Stie_Chr_6_2	27814289	27984679	Stie_Chr_6_1	28454668	28717627	INV
Stie_Chr_6_1	2845716	2972421	Hera_Chr_6_2	3012953	3150398	INV
Stie_Chr_6_1	18104687	24467329	Hera_Chr_6_2	18241689	24660203	INV
Stie_Chr_6_1	28454668	28717627	Hera_Chr_6_2	28411929	28582068	INV
Stie_Chr_6_1	41010999	41227761	Hera_Chr_6_2	41104203	41304384	INV
Hera_Chr_7_1	28584295	28709571	Stie_Chr_7_1	15831584	15951623	INVTR
Hera_Chr_7_1	45066642	45182802	Stie_Chr_7_1	54211380	54317619	TRANS
Hera_Chr_7_1	45089593	45195851	Stie_Chr_7_1	54224247	54337688	TRANS
Stie_Chr_7_1	29331876	29941076	Stie_Chr_7_2	22995847	23616909	INVTR
Stie_Chr_7_1	29787184	30093762	Stie_Chr_7_2	22829345	23128240	INVTR
Stie_Chr_7_1	32934474	33094053	Stie_Chr_7_2	16819007	16976884	INVTR
Stie_Chr_7_1	33282116	33594590	Stie_Chr_7_2	16467187	16817175	INVTR
Stie_Chr_7_2	16166836	16326009	Hera_Chr_7_2	26497067	26632791	INVTR
Stie_Chr_7_2	16425558	16922761	Hera_Chr_7_2	34812578	35299176	INVTR
Stie_Chr_7_2	16995860	17117243	Hera_Chr_7_2	34598469	34717011	INVTR
Stie_Chr_7_2	22693741	23272433	Hera_Chr_7_2	30934950	31568327	INVTR
Stie_Chr_7_2	51077049	51199059	Hera_Chr_7_2	19352159	19517495	TRANS
Hera_Chr_7_1	16161836	16288040	Stie_Chr_7_1	31514480	31627924	DUP
Hera_Chr_7_1	16581589	16803175	Stie_Chr_7_1	32825815	33076390	DUP
Hera_Chr_7_1	16621320	16816406	Stie_Chr_7_1	32930657	33094053	DUP
Hera_Chr_7_1	16874075	17029617	Stie_Chr_7_1	33370364	33497363	DUP
Hera_Chr_7_1	16886169	17046832	Stie_Chr_7_1	33385671	33520299	DUP
Hera_Chr_7_1	16898893	17103906	Stie_Chr_7_1	33393155	33621535	DUP
Hera_Chr_7_1	17143315	17270754	Stie_Chr_7_1	25522058	25643193	DUP
Hera_Chr_7_1	17181591	17520869	Stie_Chr_7_1	25551003	25837237	DUP
Hera_Chr_7_1	17343815	17535756	Stie_Chr_7_1	25702753	25838980	DUP
Hera_Chr_7_1	19620137	20005677	Stie_Chr_7_1	23150775	23492450	DUP
Hera_Chr_7_1	19696091	20027213	Stie_Chr_7_1	23197670	23505793	DUP
Hera_Chr_7_1	19770239	20043185	Stie_Chr_7_1	23252632	23517658	DUP
Stie_Chr_7_1	16411537	16544610	Stie_Chr_7_2	17344740	17481272	DUP
Stie_Chr_7_1	35682598	35864854	Stie_Chr_7_2	29466817	29622724	DUP
Stie_Chr_7_1	35886896	36046786	Stie_Chr_7_2	29695709	29858124	DUP
Stie_Chr_7_1	35920875	36295661	Stie_Chr_7_2	29746485	30147885	DUP
Stie_Chr_7_1	35954201	36308500	Stie_Chr_7_2	29768435	30158113	DUP
Stie_Chr_7_1	35976208	36415906	Stie_Chr_7_2	29773059	30203015	DUP
Stie_Chr_7_1	36134522	36437631	Stie_Chr_7_2	29907966	30241438	DUP
Stie_Chr_7_2	30040413	30202979	Hera_Chr_7_2	37979429	38165426	DUP
Stie_Chr_7_2	30055372	30241438	Hera_Chr_7_2	37992794	38187183	DUP
Stie_Chr_7_2	51077049	51196643	Hera_Chr_7_2	19365641	19523383	DUP
Stie_Chr_7_2	51077049	51198519	Hera_Chr_7_2	19373345	19548115	DUP
Stie_Chr_7_2	51113063	51220657	Hera_Chr_7_2	19600221	19711144	DUP
Hera_Chr_7_1	15355381	15566009	Stie_Chr_7_1	16377148	16554014	INV
Hera_Chr_7_1	29775933	29907052	Stie_Chr_7_1	37933727	38150181	INV
Stie_Chr_7_1	15506917	16354490	Stie_Chr_7_2	17238509	17658427	INV
Stie_Chr_7_1	27699309	28043631	Stie_Chr_7_2	25469500	25891523	INV
Stie_Chr_7_2	10324192	11083093	Hera_Chr_7_2	10294688	10983147	INV
Stie_Chr_7_2	17681714	17967791	Hera_Chr_7_2	18728500	18865671	INV
Stie_Chr_7_2	18195096	23166334	Hera_Chr_7_2	19529263	26413426	INV
Stie_Chr_7_2	25469500	25896113	Hera_Chr_7_2	28740652	29074550	INV
Stie_Chr_7_2	33912929	34335713	Hera_Chr_7_2	43048451	43364341	INV
Hera_Chr_7_2	23908691	24296247	Hera_Chr_7_1	19620137	20043185	TRANS
Stie_Chr_7_1	20230994	20341597	Hera_Chr_7_2	20570145	20680904	DUP
Stie_Chr_7_1	20230994	20341597	Hera_Chr_7_2	20607138	20717913	DUP
Stie_Chr_7_1	20230994	20341597	Hera_Chr_7_2	20696630	20807455	DUP
Stie_Chr_7_1	20230994	20341597	Hera_Chr_7_2	20760874	20871700	DUP
Stie_Chr_7_1	20230996	20341597	Hera_Chr_7_2	20815395	20926179	DUP
Hera_Chr_7_2	33054336	33167801	Hera_Chr_7_1	16161836	16288040	DUP
Hera_Chr_7_2	34779582	34901253	Hera_Chr_7_1	16629218	16748922	DUP
Hera_Chr_7_2	35038704	35186012	Hera_Chr_7_1	16874075	17046832	DUP
Hera_Chr_7_2	30415126	30599871	Hera_Chr_7_1	26357769	26588905	DUP
Hera_Chr_7_2	30415904	30610565	Hera_Chr_7_1	26361113	26594169	DUP
Hera_Chr_7_2	30419532	30637968	Hera_Chr_7_1	26395595	26607073	DUP
Hera_Chr_7_2	30770432	30912682	Hera_Chr_7_1	26692915	26825995	DUP
Hera_Chr_7_1	15714619	15934398	Stie_Chr_7_2	18949481	19162782	DUP
Hera_Chr_7_1	15738182	15936865	Stie_Chr_7_2	18992162	19172300	DUP
Hera_Chr_7_1	21861217	22252062	Stie_Chr_7_2	30188472	30488280	DUP
Hera_Chr_7_1	21891213	22348095	Stie_Chr_7_2	30219707	30599852	DUP
Hera_Chr_7_1	21892905	22352087	Stie_Chr_7_2	30221500	30600833	DUP
Hera_Chr_7_1	21964534	22469705	Stie_Chr_7_2	30241438	30711563	DUP
Hera_Chr_7_1	21992275	22487388	Stie_Chr_7_2	30265396	30730667	DUP
Hera_Chr_7_1	22419905	22655531	Stie_Chr_7_2	30659229	30831442	DUP
Hera_Chr_7_1	29706298	29886548	Stie_Chr_7_2	28864615	28991245	DUP
Hera_Chr_7_1	30175606	30555572	Stie_Chr_7_2	29083170	29404268	DUP
Stie_Chr_7_1	10208682	10895098	Hera_Chr_7_2	10315100	10976454	INV
Stie_Chr_7_1	41369660	41798555	Hera_Chr_7_2	43048451	43364341	INV
Hera_Chr_7_2	10294688	10983108	Hera_Chr_7_1	10531953	11293710	INV
Hera_Chr_7_2	17254276	17435672	Hera_Chr_7_1	15355381	15566009	INV
Hera_Chr_7_2	39688011	39901141	Hera_Chr_7_1	29775933	29907052	INV
Hera_Chr_7_2	43040344	43364341	Hera_Chr_7_1	33398730	33778595	INV
Hera_Chr_7_1	14229787	14368243	Stie_Chr_7_2	15230561	15365400	INV
Hera_Chr_7_1	15166429	17305739	Stie_Chr_7_2	16171993	17688234	INV
Hera_Chr_7_1	18373499	18632722	Stie_Chr_7_2	18005467	18342004	INV
Hera_Chr_7_1	20567837	30558715	Stie_Chr_7_2	21568723	28425667	INV
Hera_Chr_8_1	22781051	23024989	Stie_Chr_8_1	19361452	19583215	INVTR
Hera_Chr_8_1	16138023	16854626	Stie_Chr_8_1	22964872	23683471	DUP
Hera_Chr_8_1	16214259	16945650	Stie_Chr_8_1	23039149	23768223	DUP
Hera_Chr_8_1	16336475	17009751	Stie_Chr_8_1	23200185	23844973	DUP
Hera_Chr_8_1	17342818	17511038	Stie_Chr_8_1	17505421	17681703	DUP
Hera_Chr_8_1	10674797	10776333	Stie_Chr_8_1	11474195	11574743	INV
Hera_Chr_8_1	16853572	20000307	Stie_Chr_8_1	19610080	24295560	INV
Hera_Chr_8_1	20000318	21081320	Stie_Chr_8_1	24733525	25757171	INV
Hera_Chr_8_1	24292755	24957071	Stie_Chr_8_1	27974331	28613847	INV
Stie_Chr_8_2	18816046	19037809	Hera_Chr_8_1	22781051	23024989	INVTR
Hera_Chr_8_1	22781051	23024989	Hera_Chr_8_2	18841206	19062969	INVTR
Hera_Chr_8_1	23136566	23367456	Hera_Chr_8_2	25301446	25529593	INVTR
Stie_Chr_8_2	22414008	23132607	Hera_Chr_8_1	16138023	16854626	DUP
Stie_Chr_8_2	22632080	23217359	Hera_Chr_8_1	16387832	16945650	DUP
Stie_Chr_8_2	22823154	23294109	Hera_Chr_8_1	16541301	17009751	DUP
Stie_Chr_8_2	16960008	17136290	Hera_Chr_8_1	17342818	17511038	DUP
Hera_Chr_8_1	16138023	16854626	Hera_Chr_8_2	22450323	23168922	DUP
Hera_Chr_8_1	16336475	16885469	Hera_Chr_8_2	22685637	23193464	DUP
Hera_Chr_8_1	16541301	16945650	Hera_Chr_8_2	22859469	23236952	DUP
Hera_Chr_8_1	16691773	17009751	Hera_Chr_8_2	23009056	23313513	DUP
Hera_Chr_8_1	17342818	17511038	Hera_Chr_8_2	16965168	17141448	DUP
Stie_Chr_8_2	11292345	11392893	Hera_Chr_8_1	10674797	10776333	INV
Stie_Chr_8_2	19064675	23744695	Hera_Chr_8_1	16853572	20000307	INV
Stie_Chr_8_2	24182668	25206312	Hera_Chr_8_1	20000318	21081320	INV
Stie_Chr_8_2	27330537	27953996	Hera_Chr_8_1	24292755	24957071	INV
Hera_Chr_8_1	10674797	10776333	Hera_Chr_8_2	11102878	11203426	INV
Hera_Chr_8_1	16853572	20000307	Hera_Chr_8_2	19089834	23764100	INV
Hera_Chr_8_1	20000318	21081320	Hera_Chr_8_2	24202070	25219746	INV
Hera_Chr_8_1	24292755	24957071	Hera_Chr_8_2	27407389	28041205	INV
Hera_Chr_9_1	19200849	19653436	Stie_Chr_9_1	26560689	26928676	TRANS
Hera_Chr_9_1	35551778	35747163	Stie_Chr_9_1	27102662	27294831	TRANS
Hera_Chr_9_1	19836688	20516851	Stie_Chr_9_1	24454366	24984988	DUP
Hera_Chr_9_1	19863208	20532743	Stie_Chr_9_1	24460061	24996776	DUP
Hera_Chr_9_1	19910792	20599790	Stie_Chr_9_1	24502720	25060571	DUP
Hera_Chr_9_1	19995065	20623334	Stie_Chr_9_1	24563248	25071509	DUP
Hera_Chr_9_1	20033083	20623334	Stie_Chr_9_1	24423022	25071509	DUP
Stie_Chr_9_2	20809183	20911207	Hera_Chr_9_2	22412310	22514172	DUP
Stie_Chr_9_2	20809183	20911207	Hera_Chr_9_2	22422706	22524632	DUP
Stie_Chr_9_2	20809183	20911207	Hera_Chr_9_2	22427916	22529842	DUP
Stie_Chr_9_2	20809183	20911207	Hera_Chr_9_2	22433114	22535052	DUP
Stie_Chr_9_2	20809183	20911207	Hera_Chr_9_2	22438324	22540262	DUP
Stie_Chr_9_2	20809183	20911207	Hera_Chr_9_2	22443534	22545472	DUP
Stie_Chr_9_2	20809183	20911207	Hera_Chr_9_2	22448744	22550682	DUP
Stie_Chr_9_2	20809183	20911207	Hera_Chr_9_2	22779983	22881879	DUP
Stie_Chr_9_2	20809183	20911207	Hera_Chr_9_2	22785195	22887087	DUP
Stie_Chr_9_2	20809183	20911207	Hera_Chr_9_2	22790407	22892296	DUP
Stie_Chr_9_2	20809183	20911207	Hera_Chr_9_2	22795617	22897505	DUP
Stie_Chr_9_2	20809183	20911207	Hera_Chr_9_2	22800824	22902714	DUP
Stie_Chr_9_2	20809183	20911207	Hera_Chr_9_2	22806034	22907923	DUP
Stie_Chr_9_2	20809183	20911207	Hera_Chr_9_2	22811244	22913132	DUP
Stie_Chr_9_2	20809183	20911207	Hera_Chr_9_2	22816453	22918341	DUP
Stie_Chr_9_2	20809183	20911207	Hera_Chr_9_2	22821663	22923549	DUP
Stie_Chr_9_2	20809183	20911207	Hera_Chr_9_2	22826872	22928758	DUP
Stie_Chr_9_2	20809183	20911207	Hera_Chr_9_2	22832081	22933966	DUP
Stie_Chr_9_2	20809183	20911207	Hera_Chr_9_2	22837289	22939174	DUP
Stie_Chr_9_2	20809183	20911207	Hera_Chr_9_2	22842497	22944385	DUP
Stie_Chr_9_2	20809183	20911207	Hera_Chr_9_2	22847707	22949596	DUP
Stie_Chr_9_2	20809183	20911207	Hera_Chr_9_2	22852917	22954806	DUP
Stie_Chr_9_2	20809183	20911207	Hera_Chr_9_2	22858130	22960016	DUP
Stie_Chr_9_2	20809183	20911207	Hera_Chr_9_2	22863340	22965226	DUP
Stie_Chr_9_2	20809183	20911207	Hera_Chr_9_2	22868550	22970436	DUP
Hera_Chr_9_1	14991937	15370634	Stie_Chr_9_1	14444727	14642696	INV
Hera_Chr_9_1	20033084	32391438	Stie_Chr_9_1	17762832	24701444	INV
Hera_Chr_9_1	32493995	33643345	Stie_Chr_9_1	25100570	26264201	INV
Hera_Chr_9_1	34140038	35507511	Stie_Chr_9_1	27475503	28436478	INV
Hera_Chr_9_1	35747179	44464148	Stie_Chr_9_1	28489396	37730016	INV
Hera_Chr_9_1	48227745	48410718	Stie_Chr_9_1	40463730	40609982	INV
Hera_Chr_9_1	52940127	53190949	Stie_Chr_9_1	45717299	46124437	INV
Stie_Chr_9_1	32394899	33300115	Stie_Chr_9_2	30619033	31157129	INV
Stie_Chr_9_2	30619033	31030249	Hera_Chr_9_2	34059200	34471260	INV
Stie_Chr_9_2	45435940	45754623	Hera_Chr_9_2	50467898	50838764	INV
Hera_Chr_9_2	27418479	27975952	Hera_Chr_9_1	18873648	19653436	TRANS
Hera_Chr_9_2	39225488	39378119	Hera_Chr_9_1	19653592	19802509	TRANS
Hera_Chr_9_2	28149941	28342103	Hera_Chr_9_1	35551778	35747163	TRANS
Hera_Chr_9_2	62300467	62433482	Hera_Chr_9_1	67140595	67269663	TRANS
Hera_Chr_9_1	19429368	19653436	Stie_Chr_9_2	24938272	25136007	TRANS
Hera_Chr_9_1	19653592	19802509	Stie_Chr_9_2	35674451	35827072	TRANS
Hera_Chr_9_1	35551778	35747163	Stie_Chr_9_2	25309994	25502195	TRANS
Hera_Chr_9_2	25288927	26040204	Hera_Chr_9_1	19803554	20599790	DUP
Hera_Chr_9_2	25327651	26051142	Hera_Chr_9_1	19860752	20623334	DUP
Hera_Chr_9_2	25261458	26051142	Hera_Chr_9_1	20033083	20623334	DUP
Hera_Chr_9_1	20033083	20623334	Stie_Chr_9_2	22765867	23460990	DUP
Stie_Chr_9_1	48441453	48758800	Hera_Chr_9_2	50527550	50838764	INV
Hera_Chr_9_2	14645874	14823660	Hera_Chr_9_1	15029292	15370634	INV
Hera_Chr_9_2	18220981	25649157	Hera_Chr_9_1	20033084	32402236	INV
Hera_Chr_9_2	26080203	27388368	Hera_Chr_9_1	32402236	33643345	INV
Hera_Chr_9_2	28554696	29506003	Hera_Chr_9_1	34140038	35507511	INV
Hera_Chr_9_2	29558923	39225492	Hera_Chr_9_1	35747179	44464148	INV
Hera_Chr_9_2	42144362	42290635	Hera_Chr_9_1	48227745	48410718	INV
Hera_Chr_9_2	47631234	48068666	Hera_Chr_9_1	52927593	53190949	INV
Hera_Chr_9_2	50422086	50838764	Hera_Chr_9_1	55206434	55594658	INV
Hera_Chr_9_2	63777337	63947030	Hera_Chr_9_1	69128977	69253984	INV
Hera_Chr_9_1	15013755	15370634	Stie_Chr_9_2	14022812	14222202	INV
Hera_Chr_9_1	32402236	33643345	Stie_Chr_9_2	23490051	24666027	INV
Hera_Chr_9_1	34140038	35495538	Stie_Chr_9_2	25746562	26605904	INV
Hera_Chr_9_1	35747179	44464148	Stie_Chr_9_2	26658824	35674455	INV
Hera_Chr_9_1	52927593	53190949	Stie_Chr_9_2	42881361	43313592	INV
Hera_Chr_10_1	31579831	31707443	Stie_Chr_10_1	33385356	33522791	TRANS
Hera_Chr_10_1	31642023	31786063	Stie_Chr_10_1	33452903	33589343	TRANS
Stie_Chr_10_1	28743962	29124068	Stie_Chr_10_2	27798289	27994786	TRANS
Stie_Chr_10_2	29783153	29923192	Hera_Chr_10_2	28308013	28417609	TRANS
Stie_Chr_10_2	34694813	34920785	Hera_Chr_10_2	35023072	35248307	INVTR
Stie_Chr_10_1	28935726	29131580	Stie_Chr_10_2	27893017	27994786	DUP
Stie_Chr_10_1	28943238	29116556	Stie_Chr_10_2	27893017	27994786	DUP
Stie_Chr_10_1	28950750	29131580	Stie_Chr_10_2	27893017	27994786	DUP
Stie_Chr_10_1	29037324	29139092	Stie_Chr_10_2	27893017	27994786	DUP
Stie_Chr_10_1	29044836	29146604	Stie_Chr_10_2	27893017	27994786	DUP
Stie_Chr_10_1	29067372	29240318	Stie_Chr_10_2	27893017	27994786	DUP
Stie_Chr_10_1	29150799	29320340	Stie_Chr_10_2	28180016	28349461	DUP
Stie_Chr_10_2	39479129	40486794	Hera_Chr_10_2	34273785	35020708	DUP
Stie_Chr_10_2	39659818	39907747	Hera_Chr_10_2	34183498	34464562	DUP
Stie_Chr_10_2	39681575	39924927	Hera_Chr_10_2	34216861	34484427	DUP
Stie_Chr_10_2	39685891	40486794	Hera_Chr_10_2	34220427	35020708	DUP
Stie_Chr_10_2	39691934	39937527	Hera_Chr_10_2	34206635	34496992	DUP
Stie_Chr_10_2	39692580	40486794	Hera_Chr_10_2	34214313	35020708	DUP
Stie_Chr_10_2	39731128	39907747	Hera_Chr_10_2	34181238	34464562	DUP
Hera_Chr_10_1	18151427	19350218	Stie_Chr_10_1	18438880	19725389	INV
Hera_Chr_10_1	23243842	23433012	Stie_Chr_10_1	23809374	23989027	INV
Stie_Chr_10_2	23095082	23274738	Hera_Chr_10_2	21749033	21938197	INV
Hera_Chr_10_1	29430045	29540889	Stie_Chr_10_2	34418037	34528890	INVTR
Hera_Chr_10_1	35376419	36238276	Stie_Chr_10_2	39624493	40486794	TRANS
Hera_Chr_10_1	36240640	36605227	Stie_Chr_10_2	34555478	34920785	INVTR
Stie_Chr_10_1	41677498	41848943	Hera_Chr_10_2	28705551	28853616	DUP
Hera_Chr_10_2	32831068	32939040	Hera_Chr_10_1	29435929	29545574	DUP
Hera_Chr_10_2	1	122696	Hera_Chr_10_1	40365989	40488686	DUP
Hera_Chr_10_1	29283577	29426464	Stie_Chr_10_2	11343982	11464922	DUP
Stie_Chr_10_1	23809374	23989027	Hera_Chr_10_2	21749033	21938197	INV
Hera_Chr_10_2	16668059	17954565	Hera_Chr_10_1	18151427	19350218	INV
Hera_Chr_10_1	18151427	19350218	Stie_Chr_10_2	17617873	18904384	INV
Hera_Chr_10_1	23284904	23433012	Stie_Chr_10_2	23095082	23242606	INV
Stie_Chr_11_1	18577857	18684087	Hera_Chr_11_1	48292077	48398315	INVTR
Stie_Chr_11_1	19839050	20066159	Hera_Chr_11_1	21497766	21760440	INVTR
Stie_Chr_11_1	21254374	21360408	Hera_Chr_11_1	20344127	20446224	TRANS
Stie_Chr_11_1	22183309	22332824	Hera_Chr_11_1	20538874	20649479	TRANS
Stie_Chr_11_1	22193452	22343089	Hera_Chr_11_1	20539905	20652055	TRANS
Stie_Chr_11_1	22646093	22849825	Hera_Chr_11_1	20858318	21062991	TRANS
Stie_Chr_11_1	25229320	25353952	Hera_Chr_11_1	25248077	25397005	INVTR
Hera_Chr_11_1	21476782	21760440	Hera_Chr_11_2	23696426	23944541	INVTR
Hera_Chr_11_1	21760451	22609748	Hera_Chr_11_2	21686848	22476162	TRANS
Hera_Chr_11_1	25234841	25421532	Hera_Chr_11_2	28740556	28899788	INVTR
Hera_Chr_11_1	25294498	25436984	Hera_Chr_11_2	38467816	38596943	TRANS
Hera_Chr_11_2	21071359	21205098	Stie_Chr_11_2	15163268	15312841	TRANS
Hera_Chr_11_2	21082493	21252147	Stie_Chr_11_2	15188110	15433121	TRANS
Hera_Chr_11_1	44820751	44934914	Hera_Chr_11_2	53560417	53714136	DUP
Hera_Chr_11_2	30499625	37281631	Stie_Chr_11_2	26018740	34383807	INV
Hera_Chr_11_1	1361220	1674914	Stie_Chr_11_2	38706406	38865241	TRANS
Hera_Chr_11_1	18771667	18928786	Stie_Chr_11_2	15232215	15392695	TRANS
Hera_Chr_11_1	18821854	18931857	Stie_Chr_11_2	15266383	15429956	TRANS
Stie_Chr_11_2	15179067	15312841	Stie_Chr_11_1	16965825	17087101	TRANS
Stie_Chr_11_2	15192906	15425593	Stie_Chr_11_1	16980616	17122895	TRANS
Hera_Chr_11_1	22618730	22724769	Stie_Chr_11_2	22468211	22572895	INV
Stie_Chr_11_2	22468221	22655828	Stie_Chr_11_1	18336486	19156090	INV
Stie_Chr_11_2	23335992	23566037	Stie_Chr_11_1	24613308	25838554	INV
Stie_Chr_11_2	26024621	35197944	Stie_Chr_11_1	28745366	34118406	INV
Hera_Chr_12_1	16061187	16164671	Stie_Chr_12_1	16269658	16374078	TRANS
Hera_Chr_12_1	16276687	17086671	Stie_Chr_12_1	27096545	28109620	TRANS
Hera_Chr_12_1	19482082	19733823	Stie_Chr_12_1	20679386	21013379	TRANS
Hera_Chr_12_1	23055144	23188892	Stie_Chr_12_1	44983805	45133213	TRANS
Hera_Chr_12_1	27972223	29289042	Stie_Chr_12_1	28133565	29371443	INVTR
Hera_Chr_12_1	28024693	29299807	Stie_Chr_12_1	28122371	29314031	INVTR
Hera_Chr_12_1	29317658	29646357	Stie_Chr_12_1	18390078	18711696	TRANS
Hera_Chr_12_1	29646358	29783474	Stie_Chr_12_1	31484713	31636899	TRANS
Hera_Chr_12_1	30007833	32331726	Stie_Chr_12_1	33610141	35994258	INVTR
Hera_Chr_12_1	33100595	33598718	Stie_Chr_12_1	26412595	26850548	TRANS
Hera_Chr_12_1	33613793	34353969	Stie_Chr_12_1	24818961	25705445	INVTR
Hera_Chr_12_1	33614757	34466864	Stie_Chr_12_1	24670597	25703730	INVTR
Hera_Chr_12_1	34961373	35257710	Stie_Chr_12_1	23736416	24021900	INVTR
Hera_Chr_12_1	37456914	38111147	Stie_Chr_12_1	22273686	23089149	TRANS
Hera_Chr_12_1	39043349	39360013	Stie_Chr_12_1	23294582	23650706	TRANS
Hera_Chr_12_1	39360014	39467084	Stie_Chr_12_1	22039399	22205619	TRANS
Hera_Chr_12_1	39526641	40251587	Stie_Chr_12_1	32228142	33104629	TRANS
Hera_Chr_12_1	40307887	40626151	Stie_Chr_12_1	33104629	33425639	INVTR
Hera_Chr_12_1	40630513	40787971	Stie_Chr_12_1	33425655	33573099	TRANS
Hera_Chr_12_1	40794300	41045018	Stie_Chr_12_1	18800916	19067782	INVTR
Hera_Chr_12_1	41124673	41844034	Stie_Chr_12_1	30634164	31476649	TRANS
Hera_Chr_12_1	41844034	42002202	Stie_Chr_12_1	30407007	30634163	INVTR
Hera_Chr_12_1	42002213	42370350	Stie_Chr_12_1	30069732	30407010	TRANS
Stie_Chr_12_1	26850609	26971523	Stie_Chr_12_2	19374191	19494813	INVTR
Stie_Chr_12_2	17072696	17194004	Hera_Chr_12_2	26942413	27049236	TRANS
Stie_Chr_12_2	19374191	19494813	Hera_Chr_12_2	26636027	26756943	INVTR
Stie_Chr_12_2	38501991	38630370	Hera_Chr_12_2	29855089	30008685	INVTR
Stie_Chr_12_2	38632701	38853860	Hera_Chr_12_2	30201933	30433299	TRANS
Hera_Chr_12_1	67119242	67220164	Stie_Chr_12_1	59330277	59431065	DUP
Hera_Chr_12_1	67119242	67220164	Stie_Chr_12_1	59369849	59470878	DUP
Hera_Chr_12_1	67119242	67220164	Stie_Chr_12_1	59370696	59471725	DUP
Hera_Chr_12_1	67119242	67220164	Stie_Chr_12_1	59379828	59481042	DUP
Hera_Chr_12_1	67119242	67220164	Stie_Chr_12_1	59387451	59488657	DUP
Hera_Chr_12_1	67119242	67220164	Stie_Chr_12_1	59388298	59489504	DUP
Hera_Chr_12_1	67119242	67220164	Stie_Chr_12_1	59389145	59490350	DUP
Hera_Chr_12_1	67119242	67220164	Stie_Chr_12_1	59391686	59492891	DUP
Hera_Chr_12_1	67119242	67220164	Stie_Chr_12_1	59392533	59493738	DUP
Hera_Chr_12_1	67119242	67220164	Stie_Chr_12_1	59393380	59494585	DUP
Hera_Chr_12_1	67119242	67220164	Stie_Chr_12_1	59394227	59495432	DUP
Hera_Chr_12_1	67119242	67220164	Stie_Chr_12_1	59395921	59497126	DUP
Hera_Chr_12_1	67119242	67220164	Stie_Chr_12_1	59396768	59497973	DUP
Hera_Chr_12_1	67119242	67220164	Stie_Chr_12_1	59399310	59500514	DUP
Hera_Chr_12_1	67119242	67220164	Stie_Chr_12_1	59400157	59501361	DUP
Hera_Chr_12_1	67119242	67220164	Stie_Chr_12_1	59401004	59502208	DUP
Hera_Chr_12_1	67119242	67220164	Stie_Chr_12_1	59401851	59503055	DUP
Hera_Chr_12_1	67119242	67220164	Stie_Chr_12_1	59402698	59503901	DUP
Hera_Chr_12_1	67119242	67220164	Stie_Chr_12_1	59406271	59507289	DUP
Hera_Chr_12_1	67119242	67220164	Stie_Chr_12_1	59407118	59508136	DUP
Hera_Chr_12_1	67119242	67220164	Stie_Chr_12_1	59408812	59509830	DUP
Hera_Chr_12_1	67119242	67220164	Stie_Chr_12_1	59409659	59510677	DUP
Hera_Chr_12_1	67119242	67220164	Stie_Chr_12_1	59410691	59511524	DUP
Hera_Chr_12_1	67119242	67220164	Stie_Chr_12_1	59411538	59512371	DUP
Hera_Chr_12_1	67119242	67220164	Stie_Chr_12_1	59412385	59513218	DUP
Hera_Chr_12_1	67119242	67220164	Stie_Chr_12_1	59413232	59514065	DUP
Hera_Chr_12_1	67119242	67220164	Stie_Chr_12_1	59414079	59514912	DUP
Hera_Chr_12_1	67119242	67220164	Stie_Chr_12_1	59414926	59515759	DUP
Hera_Chr_12_1	67119242	67220164	Stie_Chr_12_1	59415773	59516606	DUP
Hera_Chr_12_1	67119242	67220164	Stie_Chr_12_1	59416620	59517453	DUP
Hera_Chr_12_1	67119242	67220164	Stie_Chr_12_1	59417467	59518300	DUP
Hera_Chr_12_1	67119242	67220164	Stie_Chr_12_1	59418314	59519147	DUP
Hera_Chr_12_1	67119242	67220164	Stie_Chr_12_1	59419161	59519994	DUP
Hera_Chr_12_1	67119242	67220164	Stie_Chr_12_1	59420008	59520841	DUP
Hera_Chr_12_1	67119242	67220164	Stie_Chr_12_1	59420855	59521688	DUP
Hera_Chr_12_1	67119242	67220164	Stie_Chr_12_1	59421702	59522535	DUP
Hera_Chr_12_1	67119242	67220164	Stie_Chr_12_1	59422549	59523382	DUP
Hera_Chr_12_1	67119242	67220164	Stie_Chr_12_1	59423396	59524229	DUP
Hera_Chr_12_1	67119242	67220164	Stie_Chr_12_1	59424243	59525076	DUP
Hera_Chr_12_1	67119242	67220164	Stie_Chr_12_1	59425090	59525923	DUP
Hera_Chr_12_1	67119242	67220164	Stie_Chr_12_1	59425937	59526770	DUP
Hera_Chr_12_1	67119242	67220164	Stie_Chr_12_1	59426784	59527617	DUP
Hera_Chr_12_1	67119242	67220164	Stie_Chr_12_1	59427631	59528237	DUP
Hera_Chr_12_1	67119242	67220164	Stie_Chr_12_1	59430172	59530778	DUP
Hera_Chr_12_1	67119242	67220164	Stie_Chr_12_1	59435254	59535632	DUP
Stie_Chr_12_1	33610141	33769985	Stie_Chr_12_2	36102772	36259140	DUP
Stie_Chr_12_1	33660955	33826264	Stie_Chr_12_2	36145654	36289582	DUP
Stie_Chr_12_1	33690276	33828007	Stie_Chr_12_2	36169490	36291602	DUP
Stie_Chr_12_2	36102772	36259140	Hera_Chr_12_2	33454568	33614413	DUP
Stie_Chr_12_2	36160769	36289582	Hera_Chr_12_2	33522466	33670700	DUP
Stie_Chr_12_2	36169490	36291602	Hera_Chr_12_2	33534704	33672445	DUP
Hera_Chr_12_1	16357118	18891152	Stie_Chr_12_1	16478289	18609841	INV
Hera_Chr_12_1	25714673	27077892	Stie_Chr_12_1	41747472	43381956	INV
Hera_Chr_12_1	45670948	45992182	Stie_Chr_12_1	47035998	47565646	INV
Hera_Chr_12_1	46455655	47979664	Stie_Chr_12_1	48167375	49689675	INV
Hera_Chr_12_1	57113545	57241797	Stie_Chr_12_1	60505594	60607323	INV
Stie_Chr_12_1	39020611	39738816	Stie_Chr_12_2	24600323	24933723	INV
Stie_Chr_12_1	40061571	40178434	Stie_Chr_12_2	25990758	26091198	INV
Stie_Chr_12_1	47081027	47547480	Stie_Chr_12_2	39097221	39393299	INV
Stie_Chr_12_1	60496379	60607323	Stie_Chr_12_2	51756124	51872457	INV
Stie_Chr_12_2	17215800	19161073	Hera_Chr_12_2	15972957	21934647	INV
Stie_Chr_12_2	25703090	26021109	Hera_Chr_12_2	39742721	40087648	INV
Stie_Chr_12_2	39092686	39393299	Hera_Chr_12_2	46726991	47210634	INV
Hera_Chr_12_2	26881966	27895070	Hera_Chr_12_1	16276687	17086671	TRANS
Hera_Chr_12_2	20173999	20507996	Hera_Chr_12_1	19482082	19733823	TRANS
Hera_Chr_12_2	44629759	44779167	Hera_Chr_12_1	23055144	23188892	TRANS
Hera_Chr_12_2	27907820	29037680	Hera_Chr_12_1	28079900	29299807	INVTR
Hera_Chr_12_2	17884739	18206358	Hera_Chr_12_1	29317658	29646357	TRANS
Hera_Chr_12_2	31262560	31395012	Hera_Chr_12_1	29659566	29783474	TRANS
Hera_Chr_12_2	33454568	35838719	Hera_Chr_12_1	30007833	32331726	INVTR
Hera_Chr_12_2	26198011	26635966	Hera_Chr_12_1	33100595	33598718	TRANS
Hera_Chr_12_2	24233985	25369508	Hera_Chr_12_1	33601029	34419432	INVTR
Hera_Chr_12_2	24186128	25290145	Hera_Chr_12_1	33651299	34466864	INVTR
Hera_Chr_12_2	23251954	23537418	Hera_Chr_12_1	34961373	35257710	INVTR
Hera_Chr_12_2	21784422	22604680	Hera_Chr_12_1	37456914	38111147	TRANS
Hera_Chr_12_2	22810113	23166243	Hera_Chr_12_1	39043349	39360013	TRANS
Hera_Chr_12_2	31986239	32949056	Hera_Chr_12_1	39526641	40251587	TRANS
Hera_Chr_12_2	32949056	33270066	Hera_Chr_12_1	40307887	40626151	INVTR
Hera_Chr_12_2	33270082	33417526	Hera_Chr_12_1	40630513	40787971	TRANS
Hera_Chr_12_2	18295580	18562458	Hera_Chr_12_1	40794300	41045018	INVTR
Hera_Chr_12_2	30392283	31234762	Hera_Chr_12_1	41124673	41844034	TRANS
Hera_Chr_12_2	30240230	30392282	Hera_Chr_12_1	41844034	41946748	INVTR
Hera_Chr_12_2	29855089	30192364	Hera_Chr_12_1	42002213	42370350	TRANS
Hera_Chr_12_1	25904678	26025386	Stie_Chr_12_2	22544207	22660239	TRANS
Hera_Chr_12_1	26247800	26369370	Stie_Chr_12_2	23129862	23254035	TRANS
Hera_Chr_12_1	44692084	44834591	Stie_Chr_12_2	28146081	28276725	INVTR
Hera_Chr_12_2	21550133	21669676	Hera_Chr_12_1	39360014	39475548	DUP
Hera_Chr_12_2	31964418	32742499	Hera_Chr_12_1	39617261	40167463	DUP
Stie_Chr_12_1	60496381	60607323	Hera_Chr_12_2	59430006	59535463	INV
Hera_Chr_12_2	15972957	18104503	Hera_Chr_12_1	16357118	18891152	INV
Hera_Chr_12_2	41328860	42963344	Hera_Chr_12_1	25714673	27077892	INV
Hera_Chr_12_2	46681964	47211612	Hera_Chr_12_1	45670948	45992182	INV
Hera_Chr_12_2	47813343	49352488	Hera_Chr_12_1	46455655	47979664	INV
Hera_Chr_12_1	23011141	23173436	Stie_Chr_12_2	24197917	24587224	INV
Hera_Chr_12_1	23285581	23668159	Stie_Chr_12_2	24617624	24933723	INV
Hera_Chr_12_1	31541159	39599443	Stie_Chr_12_2	29645378	32778953	INV
Hera_Chr_12_1	41874201	42905388	Stie_Chr_12_2	37985799	38783687	INV
Hera_Chr_12_1	46455659	48000351	Stie_Chr_12_2	40362766	41999081	INV
Hera_Chr_2_1	248478	6906606	Hera_Chr_2_2	1162605	4545751	INV
Stie_Chr_2_1	673841	7678042	Hera_Chr_2_2	1144795	4156764	INV
Stie_Chr_12_1	16478289	22323542	Stie_Chr_12_2	17046678	19161073	INV
Hera_Chr_7_2	27161682	39253154	Hera_Chr_7_1	20567837	26309656	INV
Stie_Chr_7_1	17004511	25459588	Stie_Chr_7_2	18195096	22599952	INV

## Sheet: Suppl_Table_10
Supplementary Table 10 PAVs in R Genes
Comparison	Reference haplotype	annotated NLR genes	Total absent genes	Total absent genes%
Hera_1 vs Hera_2	Hera_1	699	333	0.476395
Hera_1 vs Hera_2	Hera_2	743	361	0.485868
Hera_1 vs Stieglitz_1	Hera_1	699	344	0.492132
Hera_1 vs Stieglitz_1	Stieglitz_1	672	314	0.467262
Hera_1 vs Stieglitz_2	Hera_1	699	304	0.434907
Hera_1 vs Stieglitz_2	Stieglitz_2	670	256	0.38209
Hera_2 vs Stieglitz_1	Hera_2	743	354	0.476447
Hera_2 vs Stieglitz_1	Stieglitz_1	672	273	0.40625
Hera_2 vs Stieglitz_2	Hera_2	743	391	0.526245
Hera_2 vs Stieglitz_2	Stieglitz_2	670	276	0.41194
Stieglitz_1 vs stieglitz_2	Stieglitz_1	672	303	0.450893
Stieglitz_1 vs stieglitz_2	Stieglitz_2	670	290	0.432836
Average	-	696	316.583	0.453605
*Note, "," represents decimal point (for the last column)

[truncated: 4 more sheets: Suppl_Table_11, Suppl_Table_12, Suppl_Table_13, Suppl_Table_14]
